# Supplementary material for: Elevational surveys of Sulawesi herpetofauna 1: Gunung Galang, Gunung Dako Nature Reserve
Source: PeerJ. 2023 Aug 21;11:e15766. doi: 10.7717/peerj.15766 (PMC10448876; doi:10.7717/peerj.15766)
Supplement: Supplemental Information 3 [file peerj-11-15766-s003.xlsx]

## Sheet: Sheet1
JAM Number	MVZ (M) or MZB (B)	Genus species	Tadpoles	Sex	Gravid?	Age Class	Collection Date	Time (START)	Time (END)	SVL (mm)	Tail (mm)	Weight (g)	Latitude	Longitude	Uncertainty	Elevation	Habitat	Higher Geography	Specific Geography	Verbatim Locality	Collectors	Comments/Other	Known Other Tissues
15915	B	Limnonectes sp. "T yellow"					2018-07-03	2100		24		1.21	1.06321	120.898	3	1003	Secondary Forest, away from stream, on ground, mud	Asia, Indonesia, Central Sulawesi, Toli Toli Regency, Indonesian Archipelago, Sulawesi	1000m camp, Gunung Dako, Kecamatan Galang, Kabupaten Tolitoli, Provinsi Sulawesi Tengah	1000m camp, Gunung Dako, Kecamatan Galang, Kabupaten Tolitoli, Provinsi Sulawesi Tengah, Sulawesi Island, Indonesia	J. A. McGuire, J. Frederick, B. Karin
15916	B	Limnonectes larvaepartus					2018-07-04	1900		30		2.49	1.06321	120.898	3	1003	Secondary Forest, away from stream, on ground, trail mud	Asia, Indonesia, Central Sulawesi, Toli Toli Regency, Indonesian Archipelago, Sulawesi	1000m camp, Gunung Dako, Kecamatan Galang, Kabupaten Tolitoli, Provinsi Sulawesi Tengah	1000m camp, Gunung Dako, Kecamatan Galang, Kabupaten Tolitoli, Provinsi Sulawesi Tengah, Sulawesi Island, Indonesia	J. A. McGuire, J. Frederick, B. Karin
15917	B	Ingerophrynus celebensis					2018-07-04	1845		70		22.07	1.06321	120.898	3	1003	Secondary Forest, away from stream, on ground, trail mud	Asia, Indonesia, Central Sulawesi, Toli Toli Regency, Indonesian Archipelago, Sulawesi	1000m camp, Gunung Dako, Kecamatan Galang, Kabupaten Tolitoli, Provinsi Sulawesi Tengah	1000m camp, Gunung Dako, Kecamatan Galang, Kabupaten Tolitoli, Provinsi Sulawesi Tengah, Sulawesi Island, Indonesia	J. A. McGuire, J. Frederick, B. Karin
15918	B	Ingerophrynus celebensis					2018-07-03	1800		57		10.08	1.06304	120.899	4	1015	Secondary Forest, away from stream, on ground, leaf litter	Asia, Indonesia, Central Sulawesi, Toli Toli Regency, Indonesian Archipelago, Sulawesi	1000m camp, Gunung Dako, Kecamatan Galang, Kabupaten Tolitoli, Provinsi Sulawesi Tengah	1000m camp, Gunung Dako, Kecamatan Galang, Kabupaten Tolitoli, Provinsi Sulawesi Tengah, Sulawesi Island, Indonesia	J. A. McGuire, J. Frederick, B. Karin
15919	M	Limnonectes sp. "T yellow"		F	Gravid		2018-07-04	900		39		6.42	1.06313	120.898	4	1014	Secondary Forest, away from stream, on ground, leaf litter	Asia, Indonesia, Central Sulawesi, Toli Toli Regency, Indonesian Archipelago, Sulawesi	1000m camp, Gunung Dako, Kecamatan Galang, Kabupaten Tolitoli, Provinsi Sulawesi Tengah	1000m camp, Gunung Dako, Kecamatan Galang, Kabupaten Tolitoli, Provinsi Sulawesi Tengah, Sulawesi Island, Indonesia	J. A. McGuire, J. Frederick, B. Karin
15920	M	Cyrtodactylus fumosus		F			2018-07-04	2035		98	97	14.59	1.0619	120.9	12	1040	selectively logged forest, away from stream, 0.8 m up, 15" trunk, on trunk	Asia, Indonesia, Central Sulawesi, Toli Toli Regency, Indonesian Archipelago, Sulawesi	1000m camp, Gunung Dako, Kecamatan Galang, Kabupaten Tolitoli, Provinsi Sulawesi Tengah	1000m camp, Gunung Dako, Kecamatan Galang, Kabupaten Tolitoli, Provinsi Sulawesi Tengah, Sulawesi Island, Indonesia	J. A. McGuire, J. Frederick, B. Karin	Photo	Blood Sample
15921	M	Psammodynastes pulverulentus					2018-07-04	2112		206	44	3.62	1.06067	120.901	8	1064	selectively logged forest, away from stream, 1 m up, sapling out on branch	Asia, Indonesia, Central Sulawesi, Toli Toli Regency, Indonesian Archipelago, Sulawesi	1000m camp, Gunung Dako, Kecamatan Galang, Kabupaten Tolitoli, Provinsi Sulawesi Tengah	1000m camp, Gunung Dako, Kecamatan Galang, Kabupaten Tolitoli, Provinsi Sulawesi Tengah, Sulawesi Island, Indonesia	J. A. McGuire, J. Frederick, B. Karin		Blood Sample
15922	M	Limnonectes sp. "T yellow"					2018-07-04	2145		44		7.23	1.05982	120.901	8	1093	selectively logged forest, 10 m from ephemeral stream, on ground, leaf litter	Asia, Indonesia, Central Sulawesi, Toli Toli Regency, Indonesian Archipelago, Sulawesi	1000m camp, Gunung Dako, Kecamatan Galang, Kabupaten Tolitoli, Provinsi Sulawesi Tengah	1000m camp, Gunung Dako, Kecamatan Galang, Kabupaten Tolitoli, Provinsi Sulawesi Tengah, Sulawesi Island, Indonesia	J. A. McGuire, J. Frederick, B. Karin
15923	M	Limnonectes sp. "T yellow"					2018-07-04	2107		46		7.63	1.05969	120.901	7	1064	selectively logged forest, on ground, on trail, leaf litter	Asia, Indonesia, Central Sulawesi, Toli Toli Regency, Indonesian Archipelago, Sulawesi	1000m camp, Gunung Dako, Kecamatan Galang, Kabupaten Tolitoli, Provinsi Sulawesi Tengah	1000m camp, Gunung Dako, Kecamatan Galang, Kabupaten Tolitoli, Provinsi Sulawesi Tengah, Sulawesi Island, Indonesia	J. A. McGuire, J. Frederick, B. Karin
15924	M	Limnonectes sp. "T yellow"		F	Gravid		2018-07-04	2300		46		7.77	1.05621	120.902	9	1220	primary forest, on ground, on ground on bank foraging by upturned tree, bank mud	Asia, Indonesia, Central Sulawesi, Toli Toli Regency, Indonesian Archipelago, Sulawesi	1000m camp, Gunung Dako, Kecamatan Galang, Kabupaten Tolitoli, Provinsi Sulawesi Tengah	1000m camp, Gunung Dako, Kecamatan Galang, Kabupaten Tolitoli, Provinsi Sulawesi Tengah, Sulawesi Island, Indonesia	J. A. McGuire, J. Frederick, B. Karin
15925	B	Oreophryne "middle elevation"		F			2018-07-21	2110		27		1.54	1.0664	120.895	7	819		Asia, Indonesia, Central Sulawesi, Toli Toli Regency, Indonesian Archipelago, Sulawesi	1000m camp, Gunung Dako, Kecamatan Galang, Kabupaten Tolitoli, Provinsi Sulawesi Tengah	1000m Camp, Gunung Dako	Jeff Frederick
15925	B	Oreophryne "middle elevation"					2018-07-04	2358					1.05643	120.902	7	1196	primary forest, on ground, 0.5 m up on leaf, sapling, leaf	Asia, Indonesia, Central Sulawesi, Toli Toli Regency, Indonesian Archipelago, Sulawesi	1000m camp, Gunung Dako, Kecamatan Galang, Kabupaten Tolitoli, Provinsi Sulawesi Tengah	1000m camp, Gunung Dako, Kecamatan Galang, Kabupaten Tolitoli, Provinsi Sulawesi Tengah, Sulawesi Island, Indonesia	J. A. McGuire, J. Frederick, B. Karin	Photo
15997	M	Sphenomorphus "nigrilabris" indet.					2018-07-07	1000		59	123	4.85	1.06056	120.901	6	1068	Selectively Logged Forest,away from stream,1 foot up on buttress,15" tree,D sticky 1000-25	Asia, Indonesia, Central Sulawesi, Toli Toli Regency, Indonesian Archipelago, Sulawesi	1000m camp, Gunung Dako, Kecamatan Galang, Kabupaten Tolitoli, Provinsi Sulawesi Tengah	1000m camp, Gunung Dako, Kecamatan Galang, Kabupaten Tolitoli, Provinsi Sulawesi Tengah, Sulawesi Island, Indonesia	J. A. McGuire, J. Frederick, B. Karin		Blood Sample
15957	B	Sphenomorphus "nigrilabris" indet.					2018-07-06	1127		57	113	4.13	1.05943	120.9	6	1107	Selectively Logged Forest,away from stream,18" up on log,18" log,log sticky 1000-91	Asia, Indonesia, Central Sulawesi, Toli Toli Regency, Indonesian Archipelago, Sulawesi	1000m camp, Gunung Dako, Kecamatan Galang, Kabupaten Tolitoli, Provinsi Sulawesi Tengah	1000m camp, Gunung Dako, Kecamatan Galang, Kabupaten Tolitoli, Provinsi Sulawesi Tengah, Sulawesi Island, Indonesia	J. A. McGuire, J. Frederick, B. Karin
15928	B	Sphenomorphus nigrilabris "high elevation"					2018-07-05	1600		70	120	7.37	1.05969	120.9	5	1106	Selectively Logged Forest,away from stream,on log 0.3 m up,1 foot diameter,log sticky trap 1100-39	Asia, Indonesia, Central Sulawesi, Toli Toli Regency, Indonesian Archipelago, Sulawesi	1000m camp, Gunung Dako, Kecamatan Galang, Kabupaten Tolitoli, Provinsi Sulawesi Tengah	1000m camp, Gunung Dako, Kecamatan Galang, Kabupaten Tolitoli, Provinsi Sulawesi Tengah, Sulawesi Island, Indonesia	J. A. McGuire, J. Frederick, B. Karin	yellow lip strip, yellow ventrally
15929	B	Tytthoscincus "middle elevation"		M			2018-07-05	1530		39	40	1.22	1.06135	120.9	15	1049	Selectively Logged Forest,away from stream,in pitfall line 1050 bucket 1,,	Asia, Indonesia, Central Sulawesi, Toli Toli Regency, Indonesian Archipelago, Sulawesi	1000m camp, Gunung Dako, Kecamatan Galang, Kabupaten Tolitoli, Provinsi Sulawesi Tengah	1000m camp, Gunung Dako, Kecamatan Galang, Kabupaten Tolitoli, Provinsi Sulawesi Tengah, Sulawesi Island, Indonesia	J. A. McGuire, J. Frederick, B. Karin	Photo, orange ventrally (ruddy), no fine speckling on gular region
15930	M	Tytthoscincus "middle elevation"		F	Gravid		2018-07-05	1530		37	48	0.93	1.06135	120.9	15	1049	Selectively Logged Forest,away from stream,in pitfall line 1050 bucket 1,,	Asia, Indonesia, Central Sulawesi, Toli Toli Regency, Indonesian Archipelago, Sulawesi	1000m camp, Gunung Dako, Kecamatan Galang, Kabupaten Tolitoli, Provinsi Sulawesi Tengah	1000m camp, Gunung Dako, Kecamatan Galang, Kabupaten Tolitoli, Provinsi Sulawesi Tengah, Sulawesi Island, Indonesia	J. A. McGuire, J. Frederick, B. Karin	rich yellow ventrally
15931	M	Occidozyga semipalmata "low elevation"					2018-07-05	2030		26		1.9	1.06254	120.898	10	960	Selectively Logged Forest,next to spring,1m up on fern,1m wide wpring pool,leaf	Asia, Indonesia, Central Sulawesi, Toli Toli Regency, Indonesian Archipelago, Sulawesi	1000m camp, Gunung Dako, Kecamatan Galang, Kabupaten Tolitoli, Provinsi Sulawesi Tengah	1000m camp, Gunung Dako, Kecamatan Galang, Kabupaten Tolitoli, Provinsi Sulawesi Tengah, Sulawesi Island, Indonesia	J. A. McGuire, J. Frederick, B. Karin
15932	M	Occidozyga semipalmata "low elevation"					2018-07-05	2030		30		2.88	1.06254	120.898	10	960	Selectively Logged Forest,next to spring,1m up on fern,1m wide wpring pool,leaf	Asia, Indonesia, Central Sulawesi, Toli Toli Regency, Indonesian Archipelago, Sulawesi	1000m camp, Gunung Dako, Kecamatan Galang, Kabupaten Tolitoli, Provinsi Sulawesi Tengah	1000m camp, Gunung Dako, Kecamatan Galang, Kabupaten Tolitoli, Provinsi Sulawesi Tengah, Sulawesi Island, Indonesia	J. A. McGuire, J. Frederick, B. Karin
15933	B	Occidozyga semipalmata "low elevation"					2018-07-05	2040		23		1.52	1.06254	120.898	10	960	Selectively Logged Forest,2m from spring,10 cm above rock bank,1m wide wpring pool,leaf	Asia, Indonesia, Central Sulawesi, Toli Toli Regency, Indonesian Archipelago, Sulawesi	1000m camp, Gunung Dako, Kecamatan Galang, Kabupaten Tolitoli, Provinsi Sulawesi Tengah	1000m camp, Gunung Dako, Kecamatan Galang, Kabupaten Tolitoli, Provinsi Sulawesi Tengah, Sulawesi Island, Indonesia	J. A. McGuire, J. Frederick, B. Karin	Photo
15934	B	Occidozyga semipalmata "low elevation"		M			2018-07-05	2050		25		1.7	1.06254	120.898	10	960	Selectively Logged Forest,3m from spring,6" up on leaf on bank,1m wide wpring pool,leaf	Asia, Indonesia, Central Sulawesi, Toli Toli Regency, Indonesian Archipelago, Sulawesi	1000m camp, Gunung Dako, Kecamatan Galang, Kabupaten Tolitoli, Provinsi Sulawesi Tengah	1000m camp, Gunung Dako, Kecamatan Galang, Kabupaten Tolitoli, Provinsi Sulawesi Tengah, Sulawesi Island, Indonesia	J. A. McGuire, J. Frederick, B. Karin
15935	M	Occidozyga semipalmata "low elevation"		F			2018-07-05	2050		26		2.28	1.06254	120.898	10	960	Selectively Logged Forest,3m from spring,6" up on leaf on bank,1m wide wpring pool,leaf	Asia, Indonesia, Central Sulawesi, Toli Toli Regency, Indonesian Archipelago, Sulawesi	1000m camp, Gunung Dako, Kecamatan Galang, Kabupaten Tolitoli, Provinsi Sulawesi Tengah	1000m camp, Gunung Dako, Kecamatan Galang, Kabupaten Tolitoli, Provinsi Sulawesi Tengah, Sulawesi Island, Indonesia	J. A. McGuire, J. Frederick, B. Karin
15936	M	Occidozyga semipalmata "low elevation"		F	Gravid		2018-07-05	2055		29		2.71	1.06254	120.898	10	960	Selectively Logged Forest,3m from spring,1m up,1m wide wpring pool,leaf	Asia, Indonesia, Central Sulawesi, Toli Toli Regency, Indonesian Archipelago, Sulawesi	1000m camp, Gunung Dako, Kecamatan Galang, Kabupaten Tolitoli, Provinsi Sulawesi Tengah	1000m camp, Gunung Dako, Kecamatan Galang, Kabupaten Tolitoli, Provinsi Sulawesi Tengah, Sulawesi Island, Indonesia	J. A. McGuire, J. Frederick, B. Karin	laid 3 large eggs in bag, formalin fixed them. A few smaller eggs still inside
15937	M	Occidozyga semipalmata "low elevation"					2018-07-05	2100		26		1.87	1.06254	120.898	10	960	Selectively Logged Forest,8m up bank from spring,0.5m up,1m wide wpring pool,leaf	Asia, Indonesia, Central Sulawesi, Toli Toli Regency, Indonesian Archipelago, Sulawesi	1000m camp, Gunung Dako, Kecamatan Galang, Kabupaten Tolitoli, Provinsi Sulawesi Tengah	1000m camp, Gunung Dako, Kecamatan Galang, Kabupaten Tolitoli, Provinsi Sulawesi Tengah, Sulawesi Island, Indonesia	J. A. McGuire, J. Frederick, B. Karin
15938	B	Limnonectes sp. "T yellow"					2018-07-05	2030		34		3.04	1.06254	120.898	10	960	Selectively Logged Forest,5m up bank from stream,2 feet up,1m wide wpring pool,fern leaf	Asia, Indonesia, Central Sulawesi, Toli Toli Regency, Indonesian Archipelago, Sulawesi	1000m camp, Gunung Dako, Kecamatan Galang, Kabupaten Tolitoli, Provinsi Sulawesi Tengah	1000m camp, Gunung Dako, Kecamatan Galang, Kabupaten Tolitoli, Provinsi Sulawesi Tengah, Sulawesi Island, Indonesia	J. A. McGuire, J. Frederick, B. Karin
15939	B	Oreophryne "low elevation sp. 1"		M			2018-07-09	2355		27		1.56	1.06614	120.895	7	847	Secondary Forest,4m from stream,1m up on leaf,1.5m wide stream,leaf	Asia, Indonesia, Central Sulawesi, Toli Toli Regency, Indonesian Archipelago, Sulawesi	1000m camp, Gunung Dako, Kecamatan Galang, Kabupaten Tolitoli, Provinsi Sulawesi Tengah	1000m camp, Gunung Dako, Kecamatan Galang, Kabupaten Tolitoli, Provinsi Sulawesi Tengah, Sulawesi Island, Indonesia	J. A. McGuire, J. Frederick, B. Karin	uniform pale tan dorsally; pale green/blue iris, single median gular sac
15939	M	Oreophryne "low elevation sp. 1"		M			2018-07-05	2045		28		1.88	1.06254	120.898	10	960	Selectively Logged Forest,3m up bank from spring,1.5 m up,1m wide spring pool,leaf	Asia, Indonesia, Central Sulawesi, Toli Toli Regency, Indonesian Archipelago, Sulawesi	1000m camp, Gunung Dako, Kecamatan Galang, Kabupaten Tolitoli, Provinsi Sulawesi Tengah	1000m camp, Gunung Dako, Kecamatan Galang, Kabupaten Tolitoli, Provinsi Sulawesi Tengah, Sulawesi Island, Indonesia	J. A. McGuire, J. Frederick, B. Karin	Photo, Male found gaurding small cluth of eggs containing froglets. Eggs separately preserved as JAM 15955
15940	B	Chalcorana macrops					2018-07-05	2120		37		3.11	1.06262	120.898	8	961	Selectively Logged Forest,Above underground stream,0.3 m up,,broad leaf	Asia, Indonesia, Central Sulawesi, Toli Toli Regency, Indonesian Archipelago, Sulawesi	1000m camp, Gunung Dako, Kecamatan Galang, Kabupaten Tolitoli, Provinsi Sulawesi Tengah	1000m camp, Gunung Dako, Kecamatan Galang, Kabupaten Tolitoli, Provinsi Sulawesi Tengah, Sulawesi Island, Indonesia	J. A. McGuire, J. Frederick, B. Karin
15941	B	Chalcorana macrops		M			2018-07-05	2130		34		2.73	1.06262	120.898	8	961	Selectively Logged Forest,Above underground stream,1m up,,broad leaf	Asia, Indonesia, Central Sulawesi, Toli Toli Regency, Indonesian Archipelago, Sulawesi	1000m camp, Gunung Dako, Kecamatan Galang, Kabupaten Tolitoli, Provinsi Sulawesi Tengah	1000m camp, Gunung Dako, Kecamatan Galang, Kabupaten Tolitoli, Provinsi Sulawesi Tengah, Sulawesi Island, Indonesia	J. A. McGuire, J. Frederick, B. Karin	Recorded, Photo. Calling Male, recorded 1007-100013 MP3. Vocal sac appears to vibrate during vocalization
15942	M	Chalcorana macrops		M			2018-07-05	2200		37		2.67	1.06277	120.898	10	958	Selectively Logged Forest,Above underground stream,0.3m up,,broad leaf Pandanus	Asia, Indonesia, Central Sulawesi, Toli Toli Regency, Indonesian Archipelago, Sulawesi	1000m camp, Gunung Dako, Kecamatan Galang, Kabupaten Tolitoli, Provinsi Sulawesi Tengah	1000m camp, Gunung Dako, Kecamatan Galang, Kabupaten Tolitoli, Provinsi Sulawesi Tengah, Sulawesi Island, Indonesia	J. A. McGuire, J. Frederick, B. Karin	Gray below with white spotting on throat, white blotching on ventral body
15943	M	Chalcorana macrops		M			2018-07-05	2210		35		3.23	1.06271	120.898	11	955	Selectively Logged Forest,Above underground stream,0.5m up,,broad leaf Pandanus	Asia, Indonesia, Central Sulawesi, Toli Toli Regency, Indonesian Archipelago, Sulawesi	1000m camp, Gunung Dako, Kecamatan Galang, Kabupaten Tolitoli, Provinsi Sulawesi Tengah	1000m camp, Gunung Dako, Kecamatan Galang, Kabupaten Tolitoli, Provinsi Sulawesi Tengah, Sulawesi Island, Indonesia	J. A. McGuire, J. Frederick, B. Karin	Gray below with white spotting on throat, white blotching on ventral body
15944	B	Chalcorana macrops		M			2018-07-05	2220		36		3.83	1.06282	120.898	26	951	Selectively Logged Forest,Above underground stream,0.2m up,3m up bank from underground stream,broad leaf Pandanus	Asia, Indonesia, Central Sulawesi, Toli Toli Regency, Indonesian Archipelago, Sulawesi	1000m camp, Gunung Dako, Kecamatan Galang, Kabupaten Tolitoli, Provinsi Sulawesi Tengah	1000m camp, Gunung Dako, Kecamatan Galang, Kabupaten Tolitoli, Provinsi Sulawesi Tengah, Sulawesi Island, Indonesia	J. A. McGuire, J. Frederick, B. Karin	Gray below with white spotting on throat, white blotching on ventral body
15945	B	Chalcorana macrops		F	Gravid		2018-07-05	2220		43		5.24	1.06282	120.898	26	951	Selectively Logged Forest,Above underground stream,0.2m up,3m up bank from underground stream,broad leaf Pandanus	Asia, Indonesia, Central Sulawesi, Toli Toli Regency, Indonesian Archipelago, Sulawesi	1000m camp, Gunung Dako, Kecamatan Galang, Kabupaten Tolitoli, Provinsi Sulawesi Tengah	1000m camp, Gunung Dako, Kecamatan Galang, Kabupaten Tolitoli, Provinsi Sulawesi Tengah, Sulawesi Island, Indonesia	J. A. McGuire, J. Frederick, B. Karin	Dark brown ventrally with fine cream white throat spots and abdominal blotch; opaque whites
15946	M	Chalcorana macrops		F	Gravid		2018-07-05	2220		48		6.51	1.06282	120.898	26	951	Selectively Logged Forest,Above underground stream,0.5m up,3m up bank from underground stream,broad leaf Pandanus	Asia, Indonesia, Central Sulawesi, Toli Toli Regency, Indonesian Archipelago, Sulawesi	1000m camp, Gunung Dako, Kecamatan Galang, Kabupaten Tolitoli, Provinsi Sulawesi Tengah	1000m camp, Gunung Dako, Kecamatan Galang, Kabupaten Tolitoli, Provinsi Sulawesi Tengah, Sulawesi Island, Indonesia	J. A. McGuire, J. Frederick, B. Karin
15947	M	Chalcorana macrops		F	Gravid		2018-07-05	2230		50		7.42	1.06282	120.898	26	951	Selectively Logged Forest,Above underground stream,2m up,,mossy boulder	Asia, Indonesia, Central Sulawesi, Toli Toli Regency, Indonesian Archipelago, Sulawesi	1000m camp, Gunung Dako, Kecamatan Galang, Kabupaten Tolitoli, Provinsi Sulawesi Tengah	1000m camp, Gunung Dako, Kecamatan Galang, Kabupaten Tolitoli, Provinsi Sulawesi Tengah, Sulawesi Island, Indonesia	J. A. McGuire, J. Frederick, B. Karin	dark brown ventrally with white throat spots and abdominal mottling
15948	M	Chalcorana macrops					2018-07-05	2242		36		2.56	1.06297	120.898	7	949	Selectively Logged Forest,Above underground stream,3m up .3m from boulder,,broad leaf	Asia, Indonesia, Central Sulawesi, Toli Toli Regency, Indonesian Archipelago, Sulawesi	1000m camp, Gunung Dako, Kecamatan Galang, Kabupaten Tolitoli, Provinsi Sulawesi Tengah	1000m camp, Gunung Dako, Kecamatan Galang, Kabupaten Tolitoli, Provinsi Sulawesi Tengah, Sulawesi Island, Indonesia	J. A. McGuire, J. Frederick, B. Karin	gray below with white spotting
15949	B	Chalcorana macrops		F	Gravid		2018-07-05	2242		49		7.28	1.06297	120.898	7	949	Selectively Logged Forest,Above underground stream,3m up over 40 cm fallen log,,broad leaf	Asia, Indonesia, Central Sulawesi, Toli Toli Regency, Indonesian Archipelago, Sulawesi	1000m camp, Gunung Dako, Kecamatan Galang, Kabupaten Tolitoli, Provinsi Sulawesi Tengah	1000m camp, Gunung Dako, Kecamatan Galang, Kabupaten Tolitoli, Provinsi Sulawesi Tengah, Sulawesi Island, Indonesia	J. A. McGuire, J. Frederick, B. Karin	Photo
15950	B	Occidozyga semipalmata "low elevation"					2018-07-05	2120		27		2	1.06262	120.898	8	961	Selectively Logged Forest,Above underground stream,0.1m up,,broad leaf	Asia, Indonesia, Central Sulawesi, Toli Toli Regency, Indonesian Archipelago, Sulawesi	1000m camp, Gunung Dako, Kecamatan Galang, Kabupaten Tolitoli, Provinsi Sulawesi Tengah	1000m camp, Gunung Dako, Kecamatan Galang, Kabupaten Tolitoli, Provinsi Sulawesi Tengah, Sulawesi Island, Indonesia	J. A. McGuire, J. Frederick, B. Karin
15951	M	Occidozyga semipalmata "low elevation"		F	Gravid		2018-07-05	2300		26		2.18	1.06297	120.898	7	949	Selectively Logged Forest,Above underground stream,1m up,,fern leaf	Asia, Indonesia, Central Sulawesi, Toli Toli Regency, Indonesian Archipelago, Sulawesi	1000m camp, Gunung Dako, Kecamatan Galang, Kabupaten Tolitoli, Provinsi Sulawesi Tengah	1000m camp, Gunung Dako, Kecamatan Galang, Kabupaten Tolitoli, Provinsi Sulawesi Tengah, Sulawesi Island, Indonesia	J. A. McGuire, J. Frederick, B. Karin
15952	M	Oreophryne "low elevation sp. 1"					2018-07-05	2215		23		0.97	1.06271	120.898	11	955	Selectively Logged Forest,Above underground stream,1.8m up,,small fig leaf	Asia, Indonesia, Central Sulawesi, Toli Toli Regency, Indonesian Archipelago, Sulawesi	1000m camp, Gunung Dako, Kecamatan Galang, Kabupaten Tolitoli, Provinsi Sulawesi Tengah	1000m camp, Gunung Dako, Kecamatan Galang, Kabupaten Tolitoli, Provinsi Sulawesi Tengah, Sulawesi Island, Indonesia	J. A. McGuire, J. Frederick, B. Karin
15953	B	Oreophryne "low elevation sp. 2"					2018-07-05	2220		15		0.36	1.06282	120.898	26	951	Selectively Logged Forest,Above underground stream 3m up bank,0.5m up,,leaf	Asia, Indonesia, Central Sulawesi, Toli Toli Regency, Indonesian Archipelago, Sulawesi	1000m camp, Gunung Dako, Kecamatan Galang, Kabupaten Tolitoli, Provinsi Sulawesi Tengah	1000m camp, Gunung Dako, Kecamatan Galang, Kabupaten Tolitoli, Provinsi Sulawesi Tengah, Sulawesi Island, Indonesia	J. A. McGuire, J. Frederick, B. Karin	Photo
15954	M	Limnonectes sp. "T yellow"					2018-07-05	2303		47		8.24	1.06286	120.899	6	974	Selectively Logged Forest,away from stream,on ground on trail,,wet leaf litter	Asia, Indonesia, Central Sulawesi, Toli Toli Regency, Indonesian Archipelago, Sulawesi	1000m camp, Gunung Dako, Kecamatan Galang, Kabupaten Tolitoli, Provinsi Sulawesi Tengah	1000m camp, Gunung Dako, Kecamatan Galang, Kabupaten Tolitoli, Provinsi Sulawesi Tengah, Sulawesi Island, Indonesia	J. A. McGuire, J. Frederick, B. Karin	Photo
15955	M	Oreophryne "low elevation sp. 2"					2018-07-05	2045					1.06254	120.898	10	960	Selectively Logged Forest,3m up bank from stream,1.5 m up,1m wide spring pool,leaf	Asia, Indonesia, Central Sulawesi, Toli Toli Regency, Indonesian Archipelago, Sulawesi	1000m camp, Gunung Dako, Kecamatan Galang, Kabupaten Tolitoli, Provinsi Sulawesi Tengah	1000m camp, Gunung Dako, Kecamatan Galang, Kabupaten Tolitoli, Provinsi Sulawesi Tengah, Sulawesi Island, Indonesia	J. A. McGuire, J. Frederick, B. Karin	Eggs guarded by 15939
15956	M	Tytthoscincus "middle elevation"					2018-07-06	1112		28	40	0.51	1.06002	120.901	5	1075	Selectively Logged Forest,away from stream,on ground,,pitfall 1075-bucket 2	Asia, Indonesia, Central Sulawesi, Toli Toli Regency, Indonesian Archipelago, Sulawesi	1000m camp, Gunung Dako, Kecamatan Galang, Kabupaten Tolitoli, Provinsi Sulawesi Tengah	1000m camp, Gunung Dako, Kecamatan Galang, Kabupaten Tolitoli, Provinsi Sulawesi Tengah, Sulawesi Island, Indonesia	J. A. McGuire, J. Frederick, B. Karin
16263	M	Sphenomorphus "nigrilabris" indet.					2018-07-14	1240		42	83	1.65	1.06056	120.901	3	1079	selectively-logged forest, g, on 8" log 6" above ground, log, sticky 1000-24	Asia, Indonesia, Central Sulawesi, Toli Toli Regency, Indonesian Archipelago, Sulawesi		1000m camp, Gunung Dako, Kecamatan Galang, Kabupaten Tolitoli, Provinsi Sulawesi Tengah, Sulawesi Island, Indonesia	J. A. McGuire, J. Frederick, B. Karin	white throat, pale yellow lip stripe
15958	M	Sphenomorphus nigrilabris "high elevation"					2018-07-06	1207		39	50 inc	1.24	1.05583	120.903	4	1217	Primary Forest,away from stream,18" up on log,18" log,log sticky 1000-37	Asia, Indonesia, Central Sulawesi, Toli Toli Regency, Indonesian Archipelago, Sulawesi	1000m camp, Gunung Dako, Kecamatan Galang, Kabupaten Tolitoli, Provinsi Sulawesi Tengah	1000m camp, Gunung Dako, Kecamatan Galang, Kabupaten Tolitoli, Provinsi Sulawesi Tengah, Sulawesi Island, Indonesia	J. A. McGuire, J. Frederick, B. Karin
15959	B	Sphenomorphus nigrilabris "high elevation"		M			2018-07-06	1213		77	155	10.45	1.05562	120.903	6	1221	Primary Forest,away from stream,30" up on log in sun,30" log,log sticky 1000-88	Asia, Indonesia, Central Sulawesi, Toli Toli Regency, Indonesian Archipelago, Sulawesi	1000m camp, Gunung Dako, Kecamatan Galang, Kabupaten Tolitoli, Provinsi Sulawesi Tengah	1000m camp, Gunung Dako, Kecamatan Galang, Kabupaten Tolitoli, Provinsi Sulawesi Tengah, Sulawesi Island, Indonesia	J. A. McGuire, J. Frederick, B. Karin
15960	B	Sphenomorphus nigrilabris "high elevation"					2018-07-06	1227		29	13 inc	0.46	1.05556	120.903	4	1235	Primary Forest,away from stream,0.5 m up,36" diam stump,stump sticky 1000-93	Asia, Indonesia, Central Sulawesi, Toli Toli Regency, Indonesian Archipelago, Sulawesi	1000m camp, Gunung Dako, Kecamatan Galang, Kabupaten Tolitoli, Provinsi Sulawesi Tengah	1000m camp, Gunung Dako, Kecamatan Galang, Kabupaten Tolitoli, Provinsi Sulawesi Tengah, Sulawesi Island, Indonesia	J. A. McGuire, J. Frederick, B. Karin
15961	M	Sphenomorphus nigrilabris "high elevation"		F	Gravid		2018-07-06	1245		73	147	8.04	1.05665	120.902	8	1186	Primary Forest,away from stream,0.4 m up ,tree buttress,sticky trap 1000-72	Asia, Indonesia, Central Sulawesi, Toli Toli Regency, Indonesian Archipelago, Sulawesi	1000m camp, Gunung Dako, Kecamatan Galang, Kabupaten Tolitoli, Provinsi Sulawesi Tengah	1000m camp, Gunung Dako, Kecamatan Galang, Kabupaten Tolitoli, Provinsi Sulawesi Tengah, Sulawesi Island, Indonesia	J. A. McGuire, J. Frederick, B. Karin
15962	B	Sphenomorphus nigrilabris "high elevation"		M			2018-07-06	1300		54	84	3.35	1.05737	120.901	6	1162	Primary Forest,away from stream,17" up on log,17" log,log sticky 1000-62	Asia, Indonesia, Central Sulawesi, Toli Toli Regency, Indonesian Archipelago, Sulawesi	1000m camp, Gunung Dako, Kecamatan Galang, Kabupaten Tolitoli, Provinsi Sulawesi Tengah	1000m camp, Gunung Dako, Kecamatan Galang, Kabupaten Tolitoli, Provinsi Sulawesi Tengah, Sulawesi Island, Indonesia	J. A. McGuire, J. Frederick, B. Karin		Blood Sample
16264	M	Sphenomorphus "nigrilabris" indet.					2018-07-14	1253		35.5	51	0.95	1.06101	120.9	65	1064	selectively-logged forest, g, on rock against tree stump, rock, sticky 1000-18	Asia, Indonesia, Central Sulawesi, Toli Toli Regency, Indonesian Archipelago, Sulawesi		1000m camp, Gunung Dako, Kecamatan Galang, Kabupaten Tolitoli, Provinsi Sulawesi Tengah, Sulawesi Island, Indonesia	J. A. McGuire, J. Frederick, B. Karin
15963	B	Sphenomorphus "nigrilabris" indet.					2018-07-06	1314		39	86	1.58	1.05936	120.9	7	1104	Selectively Logged Forest,away from stream,15" up on log,15" log,log sticky 1000-40	Asia, Indonesia, Central Sulawesi, Toli Toli Regency, Indonesian Archipelago, Sulawesi	1000m camp, Gunung Dako, Kecamatan Galang, Kabupaten Tolitoli, Provinsi Sulawesi Tengah	1000m camp, Gunung Dako, Kecamatan Galang, Kabupaten Tolitoli, Provinsi Sulawesi Tengah, Sulawesi Island, Indonesia	J. A. McGuire, J. Frederick, B. Karin
15965	M	Sphenomorphus nigrilabris "high elevation"					2018-07-06	1327		48	81	2.07	1.06007	120.901	8	1077	Selectively Logged Forest,away from stream,on ground under boulder,,sticky 1000-34	Asia, Indonesia, Central Sulawesi, Toli Toli Regency, Indonesian Archipelago, Sulawesi	1000m camp, Gunung Dako, Kecamatan Galang, Kabupaten Tolitoli, Provinsi Sulawesi Tengah	1000m camp, Gunung Dako, Kecamatan Galang, Kabupaten Tolitoli, Provinsi Sulawesi Tengah, Sulawesi Island, Indonesia	J. A. McGuire, J. Frederick, B. Karin		Blood Sample
15964	B	Sphenomorphus "nigrilabris" indet.		M			2018-07-06	1320		65	104	6.01	1.05985	120.901	8	1086	Selectively Logged Forest,away from stream,18" up on log,18" log,log sticky 1000-36	Asia, Indonesia, Central Sulawesi, Toli Toli Regency, Indonesian Archipelago, Sulawesi	1000m camp, Gunung Dako, Kecamatan Galang, Kabupaten Tolitoli, Provinsi Sulawesi Tengah	1000m camp, Gunung Dako, Kecamatan Galang, Kabupaten Tolitoli, Provinsi Sulawesi Tengah, Sulawesi Island, Indonesia	J. A. McGuire, J. Frederick, B. Karin	Yellow lip stripe, yellow posteroventral	Blood Sample
16266	M	Sphenomorphus nigrilabris "low elevation"					2018-07-14	1320		59	118	5.19	1.06232	120.899	5	1054	selectively-logged forest, g, 0.3 m up, 30" tree, d, sticky 1000-1	Asia, Indonesia, Central Sulawesi, Toli Toli Regency, Indonesian Archipelago, Sulawesi		1000m camp, Gunung Dako, Kecamatan Galang, Kabupaten Tolitoli, Provinsi Sulawesi Tengah, Sulawesi Island, Indonesia	J. A. McGuire, J. Frederick, B. Karin	blue throat, no obvious lip stripe, reddish where stripe would be. testes and blood samples taken. Genome sequenced for Ben's Probeset
15968	B	Cyrtodactylus sp. "pit"		M			2018-07-04	1940		60	74	3.36	1.0874	120.885		357	cacao,away from stream,0.5-1m up,,boulder	Asia, Indonesia, Central Sulawesi, Toli Toli Regency, Indonesian Archipelago, Sulawesi	Desa Kinapasan, Kecamatan Galang, Kabupaten Tolitoli, Provinsi Sulawesi Tengah	Desa Kinapasan, Kecamatan Galang, Kabupaten Tolitoli, Provinsi Sulawesi Tengah, Sulawesi Island, Indonesia	Awal Riyanto, Tri Laksono	Photo
15969	M	Cyrtodactylus sp. "pit"		F			2018-07-04	1940		52	48 reg	2.18	1.0874	120.885		357	cacao,away from stream,0.5-1m up,,boulder	Asia, Indonesia, Central Sulawesi, Toli Toli Regency, Indonesian Archipelago, Sulawesi	Desa Kinapasan, Kecamatan Galang, Kabupaten Tolitoli, Provinsi Sulawesi Tengah	Desa Kinapasan, Kecamatan Galang, Kabupaten Tolitoli, Provinsi Sulawesi Tengah, Sulawesi Island, Indonesia	Awal Riyanto, Tri Laksono
15970	M	Cyrtodactylus sp. "pit"		M			2018-07-04	1940		58	55 reg	3.08	1.0874	120.885		357	cacao,away from stream,0.5-1m up,,boulder	Asia, Indonesia, Central Sulawesi, Toli Toli Regency, Indonesian Archipelago, Sulawesi	Desa Kinapasan, Kecamatan Galang, Kabupaten Tolitoli, Provinsi Sulawesi Tengah	Desa Kinapasan, Kecamatan Galang, Kabupaten Tolitoli, Provinsi Sulawesi Tengah, Sulawesi Island, Indonesia	Awal Riyanto, Tri Laksono
15971	M	Cyrtodactylus sp. "pit"		M			2018-07-04	1940		63	5 inc	3.08	1.0874	120.885		357	cacao,away from stream,0.5-1m up,,boulder	Asia, Indonesia, Central Sulawesi, Toli Toli Regency, Indonesian Archipelago, Sulawesi	Desa Kinapasan, Kecamatan Galang, Kabupaten Tolitoli, Provinsi Sulawesi Tengah	Desa Kinapasan, Kecamatan Galang, Kabupaten Tolitoli, Provinsi Sulawesi Tengah, Sulawesi Island, Indonesia	Awal Riyanto, Tri Laksono
15972	B	Gekko monarchus		M			2018-07-04	1940	2300	84	75 reg	10.47	1.08628	120.886		369	cacao,away from stream,1.5m up,,boulder	Asia, Indonesia, Central Sulawesi, Toli Toli Regency, Indonesian Archipelago, Sulawesi	Desa Kinapasan, Kecamatan Galang, Kabupaten Tolitoli, Provinsi Sulawesi Tengah	Desa Kinapasan, Kecamatan Galang, Kabupaten Tolitoli, Provinsi Sulawesi Tengah, Sulawesi Island, Indonesia	Awal Riyanto, Tri Laksono		Blood Sample
15973	B	Boiga irregularis					2018-07-04	1940	2300	1066	287	89.1	1.086	120.886		371	cacao,away from stream,2.5m up,,cacao tree	Asia, Indonesia, Central Sulawesi, Toli Toli Regency, Indonesian Archipelago, Sulawesi	Desa Kinapasan, Kecamatan Galang, Kabupaten Tolitoli, Provinsi Sulawesi Tengah	Desa Kinapasan, Kecamatan Galang, Kabupaten Tolitoli, Provinsi Sulawesi Tengah, Sulawesi Island, Indonesia	Awal Riyanto, Tri Laksono		Blood Sample
15974	M	Sphenomorphus nigrilabris "high elevation"		F			2018-07-06	1544		72	137	9.18	1.06205	120.9	8	1018	Selectively Logged Forest,away from stream,12" up on log,12" log,log sticky 1000-6	Asia, Indonesia, Central Sulawesi, Toli Toli Regency, Indonesian Archipelago, Sulawesi	1000m camp, Gunung Dako, Kecamatan Galang, Kabupaten Tolitoli, Provinsi Sulawesi Tengah	1000m camp, Gunung Dako, Kecamatan Galang, Kabupaten Tolitoli, Provinsi Sulawesi Tengah, Sulawesi Island, Indonesia	J. A. McGuire, J. Frederick, B. Karin	pale yellow posteroventrally, barely any lip stripe	Blood Sample
15966	M	Sphenomorphus "nigrilabris" indet.		M			2018-07-06	1337		59	124	4.56	1.0612	120.9	4	1044	Selectively Logged Forest,away from stream,10" up on log,10" log,log sticky 1000-17	Asia, Indonesia, Central Sulawesi, Toli Toli Regency, Indonesian Archipelago, Sulawesi	1000m camp, Gunung Dako, Kecamatan Galang, Kabupaten Tolitoli, Provinsi Sulawesi Tengah	1000m camp, Gunung Dako, Kecamatan Galang, Kabupaten Tolitoli, Provinsi Sulawesi Tengah, Sulawesi Island, Indonesia	J. A. McGuire, J. Frederick, B. Karin	blue throat, white lip stripe, yellow posteroventral
15976	M	Tytthoscincus "middle elevation"		F	Gravid		2018-07-06	1810		37	50	0.97	1.06293	120.899	3	977	Selectively Logged Forest,away from stream,on trail,,	Asia, Indonesia, Central Sulawesi, Toli Toli Regency, Indonesian Archipelago, Sulawesi	1000m camp, Gunung Dako, Kecamatan Galang, Kabupaten Tolitoli, Provinsi Sulawesi Tengah	1000m camp, Gunung Dako, Kecamatan Galang, Kabupaten Tolitoli, Provinsi Sulawesi Tengah, Sulawesi Island, Indonesia	J. A. McGuire, J. Frederick, B. Karin	orange brown ventrally
15977	B	Tytthoscincus "middle elevation"					2018-07-06	2030		30	42	0.44	1.06122	120.9	5	1023	Selectively Logged Forest,away from stream,on ground,in bucket line 1050,	Asia, Indonesia, Central Sulawesi, Toli Toli Regency, Indonesian Archipelago, Sulawesi	1000m camp, Gunung Dako, Kecamatan Galang, Kabupaten Tolitoli, Provinsi Sulawesi Tengah	1000m camp, Gunung Dako, Kecamatan Galang, Kabupaten Tolitoli, Provinsi Sulawesi Tengah, Sulawesi Island, Indonesia	J. A. McGuire, J. Frederick, B. Karin	gray ventrally, no fine speckling on gular region. Slender head and body
15978	B	Tytthoscincus "middle orange eye"		M			2018-07-06	2105		35	46	0.84	1.05997	120.901	11	1067	Selectively Logged Forest,away from stream,on ground,in bucket line 1070,	Asia, Indonesia, Central Sulawesi, Toli Toli Regency, Indonesian Archipelago, Sulawesi	1000m camp, Gunung Dako, Kecamatan Galang, Kabupaten Tolitoli, Provinsi Sulawesi Tengah	1000m camp, Gunung Dako, Kecamatan Galang, Kabupaten Tolitoli, Provinsi Sulawesi Tengah, Sulawesi Island, Indonesia	J. A. McGuire, J. Frederick, B. Karin	orange iris, rich orange/brown ventrally	Blood Sample
15979	B	Tytthoscincus "middle elevation"					2018-07-06	2105					1.05997	120.901	11	1067	Selectively Logged Forest,away from stream,on ground,in bucket line 1070,	Asia, Indonesia, Central Sulawesi, Toli Toli Regency, Indonesian Archipelago, Sulawesi	1000m camp, Gunung Dako, Kecamatan Galang, Kabupaten Tolitoli, Provinsi Sulawesi Tengah	1000m camp, Gunung Dako, Kecamatan Galang, Kabupaten Tolitoli, Provinsi Sulawesi Tengah, Sulawesi Island, Indonesia	J. A. McGuire, J. Frederick, B. Karin
15980	B	Tytthoscincus "middle elevation"					2018-07-06	2105		33	48	0.96	1.05997	120.901	11	1067	Selectively Logged Forest,away from stream,on ground,in bucket line 1070,	Asia, Indonesia, Central Sulawesi, Toli Toli Regency, Indonesian Archipelago, Sulawesi	1000m camp, Gunung Dako, Kecamatan Galang, Kabupaten Tolitoli, Provinsi Sulawesi Tengah	1000m camp, Gunung Dako, Kecamatan Galang, Kabupaten Tolitoli, Provinsi Sulawesi Tengah, Sulawesi Island, Indonesia	J. A. McGuire, J. Frederick, B. Karin
15981	M	Sphenomorphus nigrilabris "high elevation"		M			2018-07-06	2032		71	150	7.46	1.06122	120.9	5	1023	Selectively Logged Forest,away from stream,on ground,in bucket line 1050,	Asia, Indonesia, Central Sulawesi, Toli Toli Regency, Indonesian Archipelago, Sulawesi	1000m camp, Gunung Dako, Kecamatan Galang, Kabupaten Tolitoli, Provinsi Sulawesi Tengah	1000m camp, Gunung Dako, Kecamatan Galang, Kabupaten Tolitoli, Provinsi Sulawesi Tengah, Sulawesi Island, Indonesia	J. A. McGuire, J. Frederick, B. Karin	Photo
15982	B	Sphenomorphus nigrilabris "high elevation"		F			2018-07-06	2050		58	117	4.28	1.06058	120.901	3	1046	Selectively Logged Forest,away from stream,10" up on log,10" log,log sticky 1000-24	Asia, Indonesia, Central Sulawesi, Toli Toli Regency, Indonesian Archipelago, Sulawesi	1000m camp, Gunung Dako, Kecamatan Galang, Kabupaten Tolitoli, Provinsi Sulawesi Tengah	1000m camp, Gunung Dako, Kecamatan Galang, Kabupaten Tolitoli, Provinsi Sulawesi Tengah, Sulawesi Island, Indonesia	J. A. McGuire, J. Frederick, B. Karin	White lip stripe, yellow posteroventrally
15983	M	Sphenomorphus nigrilabris "high elevation"		M			2018-07-06	2135		70	133	7.53	1.05832	120.901	9	1127	Primary Forest,away from stream,on ground,,log sticky 1000-52	Asia, Indonesia, Central Sulawesi, Toli Toli Regency, Indonesian Archipelago, Sulawesi	1000m camp, Gunung Dako, Kecamatan Galang, Kabupaten Tolitoli, Provinsi Sulawesi Tengah	1000m camp, Gunung Dako, Kecamatan Galang, Kabupaten Tolitoli, Provinsi Sulawesi Tengah, Sulawesi Island, Indonesia	J. A. McGuire, J. Frederick, B. Karin	dead
15984	B	Sphenomorphus nigrilabris "high elevation"					2018-07-06	2135					1.05832	120.901	9	1127	Primary Forest,away from stream,on ground,,log sticky 1000-52	Asia, Indonesia, Central Sulawesi, Toli Toli Regency, Indonesian Archipelago, Sulawesi	1000m camp, Gunung Dako, Kecamatan Galang, Kabupaten Tolitoli, Provinsi Sulawesi Tengah	1000m camp, Gunung Dako, Kecamatan Galang, Kabupaten Tolitoli, Provinsi Sulawesi Tengah, Sulawesi Island, Indonesia	J. A. McGuire, J. Frederick, B. Karin
15985	M	Sphenomorphus nigrilabris "high elevation"					2018-07-06	2200		43	12 inc	1.56	1.05752	120.901	9	1155	Primary Forest,away from stream,on ground,,sticky 1000-61	Asia, Indonesia, Central Sulawesi, Toli Toli Regency, Indonesian Archipelago, Sulawesi	1000m camp, Gunung Dako, Kecamatan Galang, Kabupaten Tolitoli, Provinsi Sulawesi Tengah	1000m camp, Gunung Dako, Kecamatan Galang, Kabupaten Tolitoli, Provinsi Sulawesi Tengah, Sulawesi Island, Indonesia	J. A. McGuire, J. Frederick, B. Karin
15986	B	Sphenomorphus nigrilabris "high elevation"					2018-07-06	2257		77	163	9.8	1.05627	120.902	7	1203	Primary Forest,away from stream,36" up on log,36" log,log sticky 1000-76	Asia, Indonesia, Central Sulawesi, Toli Toli Regency, Indonesian Archipelago, Sulawesi	1000m camp, Gunung Dako, Kecamatan Galang, Kabupaten Tolitoli, Provinsi Sulawesi Tengah	1000m camp, Gunung Dako, Kecamatan Galang, Kabupaten Tolitoli, Provinsi Sulawesi Tengah, Sulawesi Island, Indonesia	J. A. McGuire, J. Frederick, B. Karin		Blood Sample
15987	M	Sphenomorphus nigrilabris "high elevation"		F			2018-07-06	2357		75	106	9.17	1.05572	120.903	6	1227	Primary Forest,away from stream,30" up on log,30" log,log sticky 1000-88	Asia, Indonesia, Central Sulawesi, Toli Toli Regency, Indonesian Archipelago, Sulawesi	1000m camp, Gunung Dako, Kecamatan Galang, Kabupaten Tolitoli, Provinsi Sulawesi Tengah	1000m camp, Gunung Dako, Kecamatan Galang, Kabupaten Tolitoli, Provinsi Sulawesi Tengah, Sulawesi Island, Indonesia	J. A. McGuire, J. Frederick, B. Karin
16036	M	Sphenomorphus "nigrilabris" indet.		M			2018-07-08	1350		77	73 inc	10.04	1.06097	120.9	7	1075	Selectively Logged Forest,away from stream,on ground,,in pitfall array 1.5	Asia, Indonesia, Central Sulawesi, Toli Toli Regency, Indonesian Archipelago, Sulawesi	1000m camp, Gunung Dako, Kecamatan Galang, Kabupaten Tolitoli, Provinsi Sulawesi Tengah	1000m camp, Gunung Dako, Kecamatan Galang, Kabupaten Tolitoli, Provinsi Sulawesi Tengah, Sulawesi Island, Indonesia	J. A. McGuire, J. Frederick, B. Karin		Blood Sample
15989	M	Calamaria muelleri		F			2018-07-06	2040		151	17	2.32	1.0608	120.9	7	1038	Selectively Logged Forest,away from stream,on ground between tree buttresses,,sticky 1000-21	Asia, Indonesia, Central Sulawesi, Toli Toli Regency, Indonesian Archipelago, Sulawesi	1000m camp, Gunung Dako, Kecamatan Galang, Kabupaten Tolitoli, Provinsi Sulawesi Tengah	1000m camp, Gunung Dako, Kecamatan Galang, Kabupaten Tolitoli, Provinsi Sulawesi Tengah, Sulawesi Island, Indonesia	J. A. McGuire, J. Frederick, B. Karin
15990	B	Psammodynastes pulverulentus					2018-07-06	2241		187	49	2.35	1.05608	120.902	6	1211	Primary Forest,away from stream,0.7 m up,sapling next to trail,on broad leaf	Asia, Indonesia, Central Sulawesi, Toli Toli Regency, Indonesian Archipelago, Sulawesi	1000m camp, Gunung Dako, Kecamatan Galang, Kabupaten Tolitoli, Provinsi Sulawesi Tengah	1000m camp, Gunung Dako, Kecamatan Galang, Kabupaten Tolitoli, Provinsi Sulawesi Tengah, Sulawesi Island, Indonesia	J. A. McGuire, J. Frederick, B. Karin
15991	B	Cyrtodactylus fumosus		F			2018-07-06	2244		51	23 reg	2.05	1.05597	120.902	9	1213	Primary Forest,away from stream,0.5 m up,sapling next to trail,on leaf	Asia, Indonesia, Central Sulawesi, Toli Toli Regency, Indonesian Archipelago, Sulawesi	1000m camp, Gunung Dako, Kecamatan Galang, Kabupaten Tolitoli, Provinsi Sulawesi Tengah	1000m camp, Gunung Dako, Kecamatan Galang, Kabupaten Tolitoli, Provinsi Sulawesi Tengah, Sulawesi Island, Indonesia	J. A. McGuire, J. Frederick, B. Karin
15992	B	Papurana celebensis					2018-07-06	2352		50		6.3	1.06192	120.9	9	1029	Selectively Logged Forest,away from stream,on ground,,leaf litter	Asia, Indonesia, Central Sulawesi, Toli Toli Regency, Indonesian Archipelago, Sulawesi	1000m camp, Gunung Dako, Kecamatan Galang, Kabupaten Tolitoli, Provinsi Sulawesi Tengah	1000m camp, Gunung Dako, Kecamatan Galang, Kabupaten Tolitoli, Provinsi Sulawesi Tengah, Sulawesi Island, Indonesia	J. A. McGuire, J. Frederick, B. Karin	Photo
15993	B	Limnonectes sp. "T yellow"		F	Gravid		2018-07-06	2359		43		6.79	1.06282	120.899	5	981	Selectively Logged Forest,away from stream,on rock on ground,,rock steep bank	Asia, Indonesia, Central Sulawesi, Toli Toli Regency, Indonesian Archipelago, Sulawesi	1000m camp, Gunung Dako, Kecamatan Galang, Kabupaten Tolitoli, Provinsi Sulawesi Tengah	1000m camp, Gunung Dako, Kecamatan Galang, Kabupaten Tolitoli, Provinsi Sulawesi Tengah, Sulawesi Island, Indonesia	J. A. McGuire, J. Frederick, B. Karin	yellow abdomen, deeper yellow ventral legs
15994	M	Limnonectes sp. "T yellow"		F	Gravid		2018-07-06	2100		47		11.65	1.06254	120.898	10	960	Selectively Logged Forest,at the spring,,1m pool,	Asia, Indonesia, Central Sulawesi, Toli Toli Regency, Indonesian Archipelago, Sulawesi	1000m camp, Gunung Dako, Kecamatan Galang, Kabupaten Tolitoli, Provinsi Sulawesi Tengah	1000m camp, Gunung Dako, Kecamatan Galang, Kabupaten Tolitoli, Provinsi Sulawesi Tengah, Sulawesi Island, Indonesia	J. A. McGuire, J. Frederick, B. Karin	laid eggs in bag
15995	B	Calamorhabdium acuticeps					2018-07-06	1900		120	7	1.54	1.06304	120.899	4	1015	Selectively Logged Forest,away from stream,on trail,,	Asia, Indonesia, Central Sulawesi, Toli Toli Regency, Indonesian Archipelago, Sulawesi	1000m camp, Gunung Dako, Kecamatan Galang, Kabupaten Tolitoli, Provinsi Sulawesi Tengah	1000m camp, Gunung Dako, Kecamatan Galang, Kabupaten Tolitoli, Provinsi Sulawesi Tengah, Sulawesi Island, Indonesia	J. A. McGuire, J. Frederick, B. Karin
15996	B	Sphenomorphus nigrilabris "high elevation"		M			2018-07-07	900		77	159	10.89	1.05566	120.903	7	1232	Primary Forest,away from stream,on ground between small tree buttresses,72" trunk,sticky 1000-91	Asia, Indonesia, Central Sulawesi, Toli Toli Regency, Indonesian Archipelago, Sulawesi	1000m camp, Gunung Dako, Kecamatan Galang, Kabupaten Tolitoli, Provinsi Sulawesi Tengah	1000m camp, Gunung Dako, Kecamatan Galang, Kabupaten Tolitoli, Provinsi Sulawesi Tengah, Sulawesi Island, Indonesia	J. A. McGuire, J. Frederick, B. Karin	orange lip stripe, also on chin/gular area
15967	B	Sphenomorphus "nigrilabris" indet.					2018-07-06	1351		35	67	1.17	1.0621	120.9	5	1012	Selectively Logged Forest,away from stream,on ground between tree buttresses,,sticky 1000-5	Asia, Indonesia, Central Sulawesi, Toli Toli Regency, Indonesian Archipelago, Sulawesi	1000m camp, Gunung Dako, Kecamatan Galang, Kabupaten Tolitoli, Provinsi Sulawesi Tengah	1000m camp, Gunung Dako, Kecamatan Galang, Kabupaten Tolitoli, Provinsi Sulawesi Tengah, Sulawesi Island, Indonesia	J. A. McGuire, J. Frederick, B. Karin
15998	M	Ingerophrynus celebensis					2018-07-07			82		29.95						Asia, Indonesia, Central Sulawesi, Toli Toli Regency, Indonesian Archipelago, Sulawesi	1000m camp, Gunung Dako, Kecamatan Galang, Kabupaten Tolitoli, Provinsi Sulawesi Tengah	1000m camp, Gunung Dako, Kecamatan Galang, Kabupaten Tolitoli, Provinsi Sulawesi Tengah, Sulawesi Island, Indonesia	J. A. McGuire, J. Frederick, B. Karin	No Locality Info, confused two I. celebensis. This one came in without data. Probably from camp. the date and body size infor are correct. Definitely Selectively Logged Forest	Blood Sample
16037	M	Sphenomorphus "nigrilabris" indet.					2018-07-08	1410		70	115	7.48	1.0598	120.9	12	1101	Selectively Logged Forest,away from stream,8" up on log,18" log,log sticy 1000-56	Asia, Indonesia, Central Sulawesi, Toli Toli Regency, Indonesian Archipelago, Sulawesi	1000m camp, Gunung Dako, Kecamatan Galang, Kabupaten Tolitoli, Provinsi Sulawesi Tengah	1000m camp, Gunung Dako, Kecamatan Galang, Kabupaten Tolitoli, Provinsi Sulawesi Tengah, Sulawesi Island, Indonesia	J. A. McGuire, J. Frederick, B. Karin		Blood Sample
16000	B	Limnonectes sp. "T yellow"		F	Gravid		2018-07-06	2007		43		7.25	1.06161	120.9		1030	Selectively Logged Forest,away from stream,on ground,,	Asia, Indonesia, Central Sulawesi, Toli Toli Regency, Indonesian Archipelago, Sulawesi	1000m camp, Gunung Dako, Kecamatan Galang, Kabupaten Tolitoli, Provinsi Sulawesi Tengah	1000m camp, Gunung Dako, Kecamatan Galang, Kabupaten Tolitoli, Provinsi Sulawesi Tengah, Sulawesi Island, Indonesia	J. A. McGuire, J. Frederick, B. Karin	Photo
16001	M	Limnonectes sp. "T yellow"		F	Gravid		2018-07-07	42		42		6.96	1.05733	120.901		1169	Selectively Logged Forest,away from stream,on ground,,leaf litter	Asia, Indonesia, Central Sulawesi, Toli Toli Regency, Indonesian Archipelago, Sulawesi	1000m camp, Gunung Dako, Kecamatan Galang, Kabupaten Tolitoli, Provinsi Sulawesi Tengah	1000m camp, Gunung Dako, Kecamatan Galang, Kabupaten Tolitoli, Provinsi Sulawesi Tengah, Sulawesi Island, Indonesia	J. A. McGuire, J. Frederick, B. Karin	Photo. Yellow mottling on throat, deep yellow abdomen, even deeper yellow ventral legs
16002	M	Ingerophrynus celebensis					2018-07-06	2044		130		143.54	1.06037	120.901		1083	Primary Forest,away from stream,on rottan 50 cm up,,	Asia, Indonesia, Central Sulawesi, Toli Toli Regency, Indonesian Archipelago, Sulawesi	1000m camp, Gunung Dako, Kecamatan Galang, Kabupaten Tolitoli, Provinsi Sulawesi Tengah	1000m camp, Gunung Dako, Kecamatan Galang, Kabupaten Tolitoli, Provinsi Sulawesi Tengah, Sulawesi Island, Indonesia	J. A. McGuire, J. Frederick, B. Karin		Blood Sample
16003	M	Eutropis macrophthalma					2018-07-07			94	154 inc	21.02	1.0557	120.903	4	1245	Selectively Logged Forest,away from stream,on ground under log,,sticky 1000-92	Asia, Indonesia, Central Sulawesi, Toli Toli Regency, Indonesian Archipelago, Sulawesi	1000m camp, Gunung Dako, Kecamatan Galang, Kabupaten Tolitoli, Provinsi Sulawesi Tengah	1000m camp, Gunung Dako, Kecamatan Galang, Kabupaten Tolitoli, Provinsi Sulawesi Tengah, Sulawesi Island, Indonesia	J. A. McGuire, J. Frederick, B. Karin		Blood Sample
16004	B	Eutropis macrophthalma		M			2018-07-07			129	217	59.21	1.05934	120.9	4	1112	Primary Forest,away from stream,on ground base of stump,,sticky 1000-42	Asia, Indonesia, Central Sulawesi, Toli Toli Regency, Indonesian Archipelago, Sulawesi	1000m camp, Gunung Dako, Kecamatan Galang, Kabupaten Tolitoli, Provinsi Sulawesi Tengah	1000m camp, Gunung Dako, Kecamatan Galang, Kabupaten Tolitoli, Provinsi Sulawesi Tengah, Sulawesi Island, Indonesia	J. A. McGuire, J. Frederick, B. Karin		2 tubes liver, Blood Sample
16005	B	Eutropis macrophthalma		M			2018-07-07			113	218	36.54	1.05561	120.903	8	1233	Selectively Logged Forest,away from stream,up on log,log,log sticky 1000-90	Asia, Indonesia, Central Sulawesi, Toli Toli Regency, Indonesian Archipelago, Sulawesi	1000m camp, Gunung Dako, Kecamatan Galang, Kabupaten Tolitoli, Provinsi Sulawesi Tengah	1000m camp, Gunung Dako, Kecamatan Galang, Kabupaten Tolitoli, Provinsi Sulawesi Tengah, Sulawesi Island, Indonesia	J. A. McGuire, J. Frederick, B. Karin		Blood Sample
15926	M	Sphenomorphus "nigrilabris" indet.		F			2018-07-05	1532		55	94	4.35	1.06135	120.9	15	1049	selectively logged forest, in pitfall 1050-2	Asia, Indonesia, Central Sulawesi, Toli Toli Regency, Indonesian Archipelago, Sulawesi	1000m camp, Gunung Dako, Kecamatan Galang, Kabupaten Tolitoli, Provinsi Sulawesi Tengah	1000m camp, Gunung Dako, Kecamatan Galang, Kabupaten Tolitoli, Provinsi Sulawesi Tengah, Sulawesi Island, Indonesia	J. A. McGuire, J. Frederick, B. Karin
16007	B	Sphenomorphus nigrilabris "high elevation"					2018-07-07			32	37 inc	0.74	1.05999	120.901	8	1087	Selectively Logged Forest,away from stream,1m up,,D sticky 1000-35	Asia, Indonesia, Central Sulawesi, Toli Toli Regency, Indonesian Archipelago, Sulawesi	1000m camp, Gunung Dako, Kecamatan Galang, Kabupaten Tolitoli, Provinsi Sulawesi Tengah	1000m camp, Gunung Dako, Kecamatan Galang, Kabupaten Tolitoli, Provinsi Sulawesi Tengah, Sulawesi Island, Indonesia	J. A. McGuire, J. Frederick, B. Karin
16008	M	Sphenomorphus nigrilabris "high elevation"		F			2018-07-07			65	147	5.87	1.05908	120.901	8	1126	Selectively Logged Forest,away from stream,40 cm up on log,40 cm log,log sticky 1000-45	Asia, Indonesia, Central Sulawesi, Toli Toli Regency, Indonesian Archipelago, Sulawesi	1000m camp, Gunung Dako, Kecamatan Galang, Kabupaten Tolitoli, Provinsi Sulawesi Tengah	1000m camp, Gunung Dako, Kecamatan Galang, Kabupaten Tolitoli, Provinsi Sulawesi Tengah, Sulawesi Island, Indonesia	J. A. McGuire, J. Frederick, B. Karin	diffue pale yellow lip stripe
16009	B	Sphenomorphus nigrilabris "high elevation"					2018-07-07			36	69	1.08	1.05883	120.901	15	1130	Selectively Logged Forest,away from stream,on ground beneath log,,sticky 1000-47	Asia, Indonesia, Central Sulawesi, Toli Toli Regency, Indonesian Archipelago, Sulawesi	1000m camp, Gunung Dako, Kecamatan Galang, Kabupaten Tolitoli, Provinsi Sulawesi Tengah	1000m camp, Gunung Dako, Kecamatan Galang, Kabupaten Tolitoli, Provinsi Sulawesi Tengah, Sulawesi Island, Indonesia	J. A. McGuire, J. Frederick, B. Karin	yellow lip and neck stripe, yellow posteroventrally
16010	B	Sphenomorphus nigrilabris "high elevation"				Juv	2018-07-07			32	12 inc	0.7	1.05741	120.901	8	1166	Primary Forest,away from stream,17" up on log,17" log,log sticky 1000-62	Asia, Indonesia, Central Sulawesi, Toli Toli Regency, Indonesian Archipelago, Sulawesi	1000m camp, Gunung Dako, Kecamatan Galang, Kabupaten Tolitoli, Provinsi Sulawesi Tengah	1000m camp, Gunung Dako, Kecamatan Galang, Kabupaten Tolitoli, Provinsi Sulawesi Tengah, Sulawesi Island, Indonesia	J. A. McGuire, J. Frederick, B. Karin, Awal Riyanto, Tri Laksono	Juvenile with yellow lip stripe, yellow ventrally
16011	M	Sphenomorphus nigrilabris "high elevation"		M			2018-07-07			81	113	11.49	1.05662	120.902	12	1203	Primary Forest,away from stream,36" up on log,36" log,log sticky 1000-76	Asia, Indonesia, Central Sulawesi, Toli Toli Regency, Indonesian Archipelago, Sulawesi	1000m camp, Gunung Dako, Kecamatan Galang, Kabupaten Tolitoli, Provinsi Sulawesi Tengah	1000m camp, Gunung Dako, Kecamatan Galang, Kabupaten Tolitoli, Provinsi Sulawesi Tengah, Sulawesi Island, Indonesia	J. A. McGuire, J. Frederick, B. Karin, Awal Riyanto, Tri Laksono	yellow lip stripe; gray throat with faint yellow suffusion; yellow posteroventrally
16012	B	Sphenomorphus nigrilabris "high elevation"					2018-07-07			32	33 inc	0.78	1.05662	120.902	12	1203	Primary Forest,away from stream,36" up on log,36" log,log sticky 1000-76	Asia, Indonesia, Central Sulawesi, Toli Toli Regency, Indonesian Archipelago, Sulawesi	1000m camp, Gunung Dako, Kecamatan Galang, Kabupaten Tolitoli, Provinsi Sulawesi Tengah	1000m camp, Gunung Dako, Kecamatan Galang, Kabupaten Tolitoli, Provinsi Sulawesi Tengah, Sulawesi Island, Indonesia	J. A. McGuire, J. Frederick, B. Karin, Awal Riyanto, Tri Laksono
16013	B	Sphenomorphus nigrilabris "high elevation"		M			2018-07-07			70	146	8.23	1.05806	120.901	12	1164	Primary Forest,away from stream,on ground along tree buttress,,sticky 1000-54	Asia, Indonesia, Central Sulawesi, Toli Toli Regency, Indonesian Archipelago, Sulawesi	1000m camp, Gunung Dako, Kecamatan Galang, Kabupaten Tolitoli, Provinsi Sulawesi Tengah	1000m camp, Gunung Dako, Kecamatan Galang, Kabupaten Tolitoli, Provinsi Sulawesi Tengah, Sulawesi Island, Indonesia	J. A. McGuire, J. Frederick, B. Karin, Awal Riyanto, Tri Laksono
16041	M	Sphenomorphus "nigrilabris" indet.					2018-07-08	1535		58	115	5.04	1.0605	120.901	14	1092	Selectively Logged Forest,away from stream,24" up on log,24" log,log sticky 1000-30	Asia, Indonesia, Central Sulawesi, Toli Toli Regency, Indonesian Archipelago, Sulawesi	1000m camp, Gunung Dako, Kecamatan Galang, Kabupaten Tolitoli, Provinsi Sulawesi Tengah	1000m camp, Gunung Dako, Kecamatan Galang, Kabupaten Tolitoli, Provinsi Sulawesi Tengah, Sulawesi Island, Indonesia	J. A. McGuire, J. Frederick, B. Karin
16015	M	Sphenomorphus nigrilabris "low elevation"		F	Gravid		2018-07-07			57	115	4.35	1.06304	120.899	4	1015	Selectively Logged Forest,away from stream,on ground in camp,,pitfall	Asia, Indonesia, Central Sulawesi, Toli Toli Regency, Indonesian Archipelago, Sulawesi	1000m camp, Gunung Dako, Kecamatan Galang, Kabupaten Tolitoli, Provinsi Sulawesi Tengah	1000m camp, Gunung Dako, Kecamatan Galang, Kabupaten Tolitoli, Provinsi Sulawesi Tengah, Sulawesi Island, Indonesia	J. A. McGuire, J. Frederick, B. Karin, Awal Riyanto, Tri Laksono	pale orange suffusion on sides of head.	Blood Sample
16016	M	Tytthoscincus "middle elevation"		M			2018-07-07			40	24	0.89	1.06115	120.9	20	1059	Selectively Logged Forest,away from stream,on ground,,	Asia, Indonesia, Central Sulawesi, Toli Toli Regency, Indonesian Archipelago, Sulawesi	1000m camp, Gunung Dako, Kecamatan Galang, Kabupaten Tolitoli, Provinsi Sulawesi Tengah	1000m camp, Gunung Dako, Kecamatan Galang, Kabupaten Tolitoli, Provinsi Sulawesi Tengah, Sulawesi Island, Indonesia	J. A. McGuire, J. Frederick, B. Karin, Awal Riyanto, Tri Laksono
16017	B	Sphenomorphus nigrilabris "high elevation"					2018-07-06	2143		43	69	1.85	1.05808	120.901		1175	Primary Forest,away from stream,on ground,,	Asia, Indonesia, Central Sulawesi, Toli Toli Regency, Indonesian Archipelago, Sulawesi	1000m camp, Gunung Dako, Kecamatan Galang, Kabupaten Tolitoli, Provinsi Sulawesi Tengah	1000m camp, Gunung Dako, Kecamatan Galang, Kabupaten Tolitoli, Provinsi Sulawesi Tengah, Sulawesi Island, Indonesia	J. A. McGuire, J. Frederick, B. Karin, Awal Riyanto, Tri Laksono	no lip stripe, yellow ventrally	Blood Sample
16018	M	Rhacophorus edentulus		F	Gravid		2018-07-07	2230		35		2.73	1.06254	120.898	10	960	recently cut forest,near spring,1m up,1m,on leaf	Asia, Indonesia, Central Sulawesi, Toli Toli Regency, Indonesian Archipelago, Sulawesi	1000m camp, Gunung Dako, Kecamatan Galang, Kabupaten Tolitoli, Provinsi Sulawesi Tengah	1000m camp, Gunung Dako, Kecamatan Galang, Kabupaten Tolitoli, Provinsi Sulawesi Tengah, Sulawesi Island, Indonesia	J. A. McGuire, J. Frederick, B. Karin, Awal Riyanto, Tri Laksono	Gravid Female. eggs green
16019	M	Cyrtodactylus fumosus					2018-07-06	2207		46.5	53	1.45	1.05744	120.901		1190	Primary Forest,away from stream,3m up on vine along tree trunk,2" vine,woody vine	Asia, Indonesia, Central Sulawesi, Toli Toli Regency, Indonesian Archipelago, Sulawesi	1000m camp, Gunung Dako, Kecamatan Galang, Kabupaten Tolitoli, Provinsi Sulawesi Tengah	1000m camp, Gunung Dako, Kecamatan Galang, Kabupaten Tolitoli, Provinsi Sulawesi Tengah, Sulawesi Island, Indonesia	J. A. McGuire, J. Frederick, B. Karin, Awal Riyanto, Tri Laksono	Photo
16020	M	Chalcorana macrops		M			2018-07-07	2154		37		3.1	1.06623	120.895		822	Selectively Logged Forest,over underground stream,on large rock,,rock	Asia, Indonesia, Central Sulawesi, Toli Toli Regency, Indonesian Archipelago, Sulawesi	1000m camp, Gunung Dako, Kecamatan Galang, Kabupaten Tolitoli, Provinsi Sulawesi Tengah	1000m camp, Gunung Dako, Kecamatan Galang, Kabupaten Tolitoli, Provinsi Sulawesi Tengah, Sulawesi Island, Indonesia	J. A. McGuire, J. Frederick, B. Karin, Awal Riyanto, Tri Laksono
16021	B	Chalcorana macrops		M			2018-07-07	2154		35		2.89	1.06623	120.895		822	Selectively Logged Forest,over underground stream,on large rock,,	Asia, Indonesia, Central Sulawesi, Toli Toli Regency, Indonesian Archipelago, Sulawesi	1000m camp, Gunung Dako, Kecamatan Galang, Kabupaten Tolitoli, Provinsi Sulawesi Tengah	1000m camp, Gunung Dako, Kecamatan Galang, Kabupaten Tolitoli, Provinsi Sulawesi Tengah, Sulawesi Island, Indonesia	J. A. McGuire, J. Frederick, B. Karin, Awal Riyanto, Tri Laksono
16022	B	Occidozyga semipalmata		F			2018-07-07	2154		31		3.6	1.06623	120.895		822	Selectively Logged Forest,above underground stream,on large rock,,rock	Asia, Indonesia, Central Sulawesi, Toli Toli Regency, Indonesian Archipelago, Sulawesi	1000m camp, Gunung Dako, Kecamatan Galang, Kabupaten Tolitoli, Provinsi Sulawesi Tengah	1000m camp, Gunung Dako, Kecamatan Galang, Kabupaten Tolitoli, Provinsi Sulawesi Tengah, Sulawesi Island, Indonesia	J. A. McGuire, J. Frederick, B. Karin, Awal Riyanto, Tri Laksono
16023	M	Psammodynastes pulverulentus		F			2018-07-07	2017		326	81	16.49	1.06391	120.896		941	Selectively Logged Forest,above underground stream,on tree,180 cm,	Asia, Indonesia, Central Sulawesi, Toli Toli Regency, Indonesian Archipelago, Sulawesi	1000m camp, Gunung Dako, Kecamatan Galang, Kabupaten Tolitoli, Provinsi Sulawesi Tengah	1000m camp, Gunung Dako, Kecamatan Galang, Kabupaten Tolitoli, Provinsi Sulawesi Tengah, Sulawesi Island, Indonesia	J. A. McGuire, J. Frederick, B. Karin, Awal Riyanto, Tri Laksono	Large Food item in stomach - Sphenomorphus nigrilabris
16024	B	Chalcorana macrops		F	Gravid		2018-07-07	2200		43		5.88	1.06627	120.895		819	Selectively Logged Forest,above underground stream,on branch 150 cm up,,branch	Asia, Indonesia, Central Sulawesi, Toli Toli Regency, Indonesian Archipelago, Sulawesi	1000m camp, Gunung Dako, Kecamatan Galang, Kabupaten Tolitoli, Provinsi Sulawesi Tengah	1000m camp, Gunung Dako, Kecamatan Galang, Kabupaten Tolitoli, Provinsi Sulawesi Tengah, Sulawesi Island, Indonesia	J. A. McGuire, J. Frederick, B. Karin, Awal Riyanto, Tri Laksono
16025	M	Occidozyga semipalmata "low elevation"		F			2018-07-07	2207		22		1.36	1.06623	120.895		822	Selectively Logged Forest,above underground stream,10cm up on leaf,,	Asia, Indonesia, Central Sulawesi, Toli Toli Regency, Indonesian Archipelago, Sulawesi	1000m camp, Gunung Dako, Kecamatan Galang, Kabupaten Tolitoli, Provinsi Sulawesi Tengah	1000m camp, Gunung Dako, Kecamatan Galang, Kabupaten Tolitoli, Provinsi Sulawesi Tengah, Sulawesi Island, Indonesia	J. A. McGuire, J. Frederick, B. Karin, Awal Riyanto, Tri Laksono
16026	B	Occidozyga semipalmata "low elevation"					2018-07-07	2207		24		1.54	1.06623	120.895		822	Selectively Logged Forest,above underground stream,10cm up on leaf,,	Asia, Indonesia, Central Sulawesi, Toli Toli Regency, Indonesian Archipelago, Sulawesi	1000m camp, Gunung Dako, Kecamatan Galang, Kabupaten Tolitoli, Provinsi Sulawesi Tengah	1000m camp, Gunung Dako, Kecamatan Galang, Kabupaten Tolitoli, Provinsi Sulawesi Tengah, Sulawesi Island, Indonesia	J. A. McGuire, J. Frederick, B. Karin, Awal Riyanto, Tri Laksono
16027	M	Limnonectes sp. "T yellow"					2018-07-07	2251		37		3.76	1.06627	120.894		836	Selectively Logged Forest,away from stream on trail,on trail,,	Asia, Indonesia, Central Sulawesi, Toli Toli Regency, Indonesian Archipelago, Sulawesi	1000m camp, Gunung Dako, Kecamatan Galang, Kabupaten Tolitoli, Provinsi Sulawesi Tengah	1000m camp, Gunung Dako, Kecamatan Galang, Kabupaten Tolitoli, Provinsi Sulawesi Tengah, Sulawesi Island, Indonesia	J. A. McGuire, J. Frederick, B. Karin, Awal Riyanto, Tri Laksono
16028	B	Limnonectes sp. "T yellow"					2018-07-07	2305		35.5		3.79	1.0654	120.895		869	Selectively Logged Forest,away from stream on trail,on trail,,	Asia, Indonesia, Central Sulawesi, Toli Toli Regency, Indonesian Archipelago, Sulawesi	1000m camp, Gunung Dako, Kecamatan Galang, Kabupaten Tolitoli, Provinsi Sulawesi Tengah	1000m camp, Gunung Dako, Kecamatan Galang, Kabupaten Tolitoli, Provinsi Sulawesi Tengah, Sulawesi Island, Indonesia	J. A. McGuire, J. Frederick, B. Karin, Awal Riyanto, Tri Laksono
16029	B	Papurana celebensis					2018-07-07	2335		50		4.71	1.064	120.896		941	Selectively Logged Forest,away from stream,on trail,,leaf litter	Asia, Indonesia, Central Sulawesi, Toli Toli Regency, Indonesian Archipelago, Sulawesi	1000m camp, Gunung Dako, Kecamatan Galang, Kabupaten Tolitoli, Provinsi Sulawesi Tengah	1000m camp, Gunung Dako, Kecamatan Galang, Kabupaten Tolitoli, Provinsi Sulawesi Tengah, Sulawesi Island, Indonesia	J. A. McGuire, J. Frederick, B. Karin, Awal Riyanto, Tri Laksono
16030	M/B	Ophiophagus hannah					2018-07-08	1253					1.06729	120.893		774	Selectively Logged Forest,away from stream,,,	Asia, Indonesia, Central Sulawesi, Toli Toli Regency, Indonesian Archipelago, Sulawesi	1000m camp, Gunung Dako, Kecamatan Galang, Kabupaten Tolitoli, Provinsi Sulawesi Tengah	1000m camp, Gunung Dako, Kecamatan Galang, Kabupaten Tolitoli, Provinsi Sulawesi Tengah, Sulawesi Island, Indonesia	J. A. McGuire, J. Frederick, B. Karin, Awal Riyanto, Tri Laksono		two tubes
16031	M	Sphenomorphus nigrilabris "high elevation"					2018-07-08	1356		75	166	9.4	1.05573	120.903	12	1238	Primary Forest,away from stream,1m up on 18" log,18" log,log sticky 1000-90	Asia, Indonesia, Central Sulawesi, Toli Toli Regency, Indonesian Archipelago, Sulawesi	1000m camp, Gunung Dako, Kecamatan Galang, Kabupaten Tolitoli, Provinsi Sulawesi Tengah	1000m camp, Gunung Dako, Kecamatan Galang, Kabupaten Tolitoli, Provinsi Sulawesi Tengah, Sulawesi Island, Indonesia	J. A. McGuire, J. Frederick, B. Karin, Awal Riyanto, Tri Laksono		Blood Sample, extra EtOH liver sample
16032	M	Tytthoscincus "middle elevation"		F	Gravid		2018-07-08			40	52	1.1	1.06002	120.901	5	1075	Selectively Logged Forest,away from stream,on ground,,bucket line 3 (1075)	Asia, Indonesia, Central Sulawesi, Toli Toli Regency, Indonesian Archipelago, Sulawesi	1000m camp, Gunung Dako, Kecamatan Galang, Kabupaten Tolitoli, Provinsi Sulawesi Tengah	1000m camp, Gunung Dako, Kecamatan Galang, Kabupaten Tolitoli, Provinsi Sulawesi Tengah, Sulawesi Island, Indonesia	J. A. McGuire, J. Frederick, B. Karin, Awal Riyanto, Tri Laksono
16033	M	Tytthoscincus "middle elevation"		M			2018-07-08			37	40	0.97	1.06097	120.9	7	1075	Selectively Logged Forest,away from stream,on ground,,bucket line 1.5	Asia, Indonesia, Central Sulawesi, Toli Toli Regency, Indonesian Archipelago, Sulawesi	1000m camp, Gunung Dako, Kecamatan Galang, Kabupaten Tolitoli, Provinsi Sulawesi Tengah	1000m camp, Gunung Dako, Kecamatan Galang, Kabupaten Tolitoli, Provinsi Sulawesi Tengah, Sulawesi Island, Indonesia	J. A. McGuire, J. Frederick, B. Karin, Awal Riyanto, Tri Laksono	orange brown venter
16034	B	Sphenomorphus nigrilabris "high elevation"		F	Gravid		2018-07-08	1315		74	104	9.69	1.06249	120.899		1032	Selectively Logged Forest,away from stream,on ground,,	Asia, Indonesia, Central Sulawesi, Toli Toli Regency, Indonesian Archipelago, Sulawesi	1000m camp, Gunung Dako, Kecamatan Galang, Kabupaten Tolitoli, Provinsi Sulawesi Tengah	1000m camp, Gunung Dako, Kecamatan Galang, Kabupaten Tolitoli, Provinsi Sulawesi Tengah, Sulawesi Island, Indonesia	J. A. McGuire, J. Frederick, B. Karin
16035	B	Limnonectes sp. "T yellow"		F	Gravid		2018-07-08	1200		47		7.94	1.06097	120.9	7	1075	Selectively Logged Forest,away from stream,on ground on trail,,	Asia, Indonesia, Central Sulawesi, Toli Toli Regency, Indonesian Archipelago, Sulawesi	1000m camp, Gunung Dako, Kecamatan Galang, Kabupaten Tolitoli, Provinsi Sulawesi Tengah	1000m camp, Gunung Dako, Kecamatan Galang, Kabupaten Tolitoli, Provinsi Sulawesi Tengah, Sulawesi Island, Indonesia	J. A. McGuire, J. Frederick, B. Karin	pale yellow ventral wash, darker on legs. Males not as yellow as females
15927	B	Sphenomorphus "nigrilabris" indet.		F			2018-07-05	1545		62	114	4.83	1.06064	120.901	7	1081	Selectively Logged Forest,away from stream,on paired logs 6" up,6" log,log sticky trap 1100-26	Asia, Indonesia, Central Sulawesi, Toli Toli Regency, Indonesian Archipelago, Sulawesi	1000m camp, Gunung Dako, Kecamatan Galang, Kabupaten Tolitoli, Provinsi Sulawesi Tengah	1000m camp, Gunung Dako, Kecamatan Galang, Kabupaten Tolitoli, Provinsi Sulawesi Tengah, Sulawesi Island, Indonesia	J. A. McGuire, J. Frederick, B. Karin	pale orange head, one large calcified egg
16042	M	Sphenomorphus "nigrilabris" indet.		M			2018-07-08	1545		58	89	4.66	1.06097	120.9	7	1075	Selectively Logged Forest,away from stream,on ground,,in pitfall array 1.5	Asia, Indonesia, Central Sulawesi, Toli Toli Regency, Indonesian Archipelago, Sulawesi	1000m camp, Gunung Dako, Kecamatan Galang, Kabupaten Tolitoli, Provinsi Sulawesi Tengah	1000m camp, Gunung Dako, Kecamatan Galang, Kabupaten Tolitoli, Provinsi Sulawesi Tengah, Sulawesi Island, Indonesia	J. A. McGuire, J. Frederick, B. Karin	Blue lip stripe, blue throat and anterior chest, yellow posteroventrally	Blood Sample, apparently no tissue
16038	M	Sphenomorphus nigrilabris "high elevation"					2018-07-08	1425		50.5	75	2.73	1.05725	120.901	7	1185	Primary Forest,away from stream,12" up on 12" log,12" log,log sticky 1000-63	Asia, Indonesia, Central Sulawesi, Toli Toli Regency, Indonesian Archipelago, Sulawesi	1000m camp, Gunung Dako, Kecamatan Galang, Kabupaten Tolitoli, Provinsi Sulawesi Tengah	1000m camp, Gunung Dako, Kecamatan Galang, Kabupaten Tolitoli, Provinsi Sulawesi Tengah, Sulawesi Island, Indonesia	J. A. McGuire, J. Frederick, B. Karin	pale yellow lip stripe, posteroventrally yellow but rapidly switching to deep orange on last 2/3rds of tail	extra EtOH liver sample
16039	B	Sphenomorphus nigrilabris "high elevation"					2018-07-08	1450		30	22 inc	0.61	1.05553	120.903	7	1249	Primary Forest,away from stream,0.3m up,50" stump,stump sticky 1000-66	Asia, Indonesia, Central Sulawesi, Toli Toli Regency, Indonesian Archipelago, Sulawesi	1000m camp, Gunung Dako, Kecamatan Galang, Kabupaten Tolitoli, Provinsi Sulawesi Tengah	1000m camp, Gunung Dako, Kecamatan Galang, Kabupaten Tolitoli, Provinsi Sulawesi Tengah, Sulawesi Island, Indonesia	J. A. McGuire, J. Frederick, B. Karin
16040	M	Sphenomorphus nigrilabris "high elevation"		F			2018-07-08	1520		61	50 inc	4.77	1.05703	120.901	8	1195	Primary Forest,away from stream,0.5m up on tree,24" trunk,D sticky 1000-66	Asia, Indonesia, Central Sulawesi, Toli Toli Regency, Indonesian Archipelago, Sulawesi	1000m camp, Gunung Dako, Kecamatan Galang, Kabupaten Tolitoli, Provinsi Sulawesi Tengah	1000m camp, Gunung Dako, Kecamatan Galang, Kabupaten Tolitoli, Provinsi Sulawesi Tengah, Sulawesi Island, Indonesia	J. A. McGuire, J. Frederick, B. Karin
15975	M	Sphenomorphus "nigrilabris" indet.		M			2018-07-06	1605		57	114	4.47	1.06128	120.9	9	1038	Selectively Logged Forest,away from stream,30" up on log,30" log,log sticky 1000-17	Asia, Indonesia, Central Sulawesi, Toli Toli Regency, Indonesian Archipelago, Sulawesi	1000m camp, Gunung Dako, Kecamatan Galang, Kabupaten Tolitoli, Provinsi Sulawesi Tengah	1000m camp, Gunung Dako, Kecamatan Galang, Kabupaten Tolitoli, Provinsi Sulawesi Tengah, Sulawesi Island, Indonesia	J. A. McGuire, J. Frederick, B. Karin	pink head wash on lip stripe and gular region, otherwase pale yellow ventrally	Blood Sample
16104	B	Sphenomorphus "nigrilabris" indet.		M			2018-07-10	1722		64	136	6.03	1.05968	120.901	11	1108	Selectively Logged Forest,away from stream,on fallen tree,,sticky 1000-39	Asia, Indonesia, Central Sulawesi, Toli Toli Regency, Indonesian Archipelago, Sulawesi	1000m camp, Gunung Dako, Kecamatan Galang, Kabupaten Tolitoli, Provinsi Sulawesi Tengah	1000m camp, Gunung Dako, Kecamatan Galang, Kabupaten Tolitoli, Provinsi Sulawesi Tengah, Sulawesi Island, Indonesia	J. A. McGuire, J. Frederick, B. Karin
16043	M	Sphenomorphus nigrilabris "low elevation"		M			2018-07-08	1602		50	50 reg	2.8	1.06249	120.899	9	1032	Selectively Logged Forest,away from stream,0.3m up,small tree buttress 30" trunk,	Asia, Indonesia, Central Sulawesi, Toli Toli Regency, Indonesian Archipelago, Sulawesi	1000m camp, Gunung Dako, Kecamatan Galang, Kabupaten Tolitoli, Provinsi Sulawesi Tengah	1000m camp, Gunung Dako, Kecamatan Galang, Kabupaten Tolitoli, Provinsi Sulawesi Tengah, Sulawesi Island, Indonesia	J. A. McGuire, J. Frederick, B. Karin	Pale Yellow throat suffusion, pale yellow posteroventrally, yellow lip stripe
16044	B	Tytthoscincus "middle elevation"		M			2018-07-08			40	46	1.29	1.06002	120.901	5	1075	Selectively Logged Forest,away from stream,on ground,,in pitfall array 1075	Asia, Indonesia, Central Sulawesi, Toli Toli Regency, Indonesian Archipelago, Sulawesi	1000m camp, Gunung Dako, Kecamatan Galang, Kabupaten Tolitoli, Provinsi Sulawesi Tengah	1000m camp, Gunung Dako, Kecamatan Galang, Kabupaten Tolitoli, Provinsi Sulawesi Tengah, Sulawesi Island, Indonesia	J. A. McGuire, J. Frederick, B. Karin	ventrum orange/brown, iris dark
16045		NO SPECIMEN																Asia, Indonesia, Central Sulawesi, Toli Toli Regency, Indonesian Archipelago, Sulawesi	1000m camp, Gunung Dako, Kecamatan Galang, Kabupaten Tolitoli, Provinsi Sulawesi Tengah	1000m camp, Gunung Dako, Kecamatan Galang, Kabupaten Tolitoli, Provinsi Sulawesi Tengah, Sulawesi Island, Indonesia	J. A. McGuire, J. Frederick, B. Karin	SPECIMEN LOST
16046	B	Limnonectes sp. "T yellow"		F	Gravid		2018-07-08	1937		39		6	1.06206	120.9		1019	Selectively Logged Forest,away from stream,,,	Asia, Indonesia, Central Sulawesi, Toli Toli Regency, Indonesian Archipelago, Sulawesi	1000m camp, Gunung Dako, Kecamatan Galang, Kabupaten Tolitoli, Provinsi Sulawesi Tengah	1000m camp, Gunung Dako, Kecamatan Galang, Kabupaten Tolitoli, Provinsi Sulawesi Tengah, Sulawesi Island, Indonesia	J. A. McGuire, J. Frederick, B. Karin
16047	M	Ingerophrynus celebensis					2018-07-07	2135		53		7.01	1.06383	120.898	3	957	Selectively Logged Forest,away from stream,10" up on dead leaf,,dead leaf	Asia, Indonesia, Central Sulawesi, Toli Toli Regency, Indonesian Archipelago, Sulawesi	1000m camp, Gunung Dako, Kecamatan Galang, Kabupaten Tolitoli, Provinsi Sulawesi Tengah	1000m camp, Gunung Dako, Kecamatan Galang, Kabupaten Tolitoli, Provinsi Sulawesi Tengah, Sulawesi Island, Indonesia	J. A. McGuire, J. Frederick, B. Karin
16048	B	Sphenomorphus nigrilabris "high elevation"		M			2018-07-09	1215		78	107 inc	9.84	1.06111	120.9	8	1062	Selectively Logged Forest,away from stream,on ground under overhanging rock,,ground sticky 1000-19	Asia, Indonesia, Central Sulawesi, Toli Toli Regency, Indonesian Archipelago, Sulawesi	1000m camp, Gunung Dako, Kecamatan Galang, Kabupaten Tolitoli, Provinsi Sulawesi Tengah	1000m camp, Gunung Dako, Kecamatan Galang, Kabupaten Tolitoli, Provinsi Sulawesi Tengah, Sulawesi Island, Indonesia	J. A. McGuire, J. Frederick, B. Karin	Pale Orange throat, yellow lip stripe
16049	M	Sphenomorphus nigrilabris "low elevation"		M			2018-07-09	1237		59	112	4.65	1.05944	120.9	7	1114	Selectively Logged Forest,away from stream,on 15" log on ground,,log sticky 1000-41	Asia, Indonesia, Central Sulawesi, Toli Toli Regency, Indonesian Archipelago, Sulawesi	1000m camp, Gunung Dako, Kecamatan Galang, Kabupaten Tolitoli, Provinsi Sulawesi Tengah	1000m camp, Gunung Dako, Kecamatan Galang, Kabupaten Tolitoli, Provinsi Sulawesi Tengah, Sulawesi Island, Indonesia	J. A. McGuire, J. Frederick, B. Karin	pale blue throat, indistinct pale orange lip stripe
16050	B	Sphenomorphus nigrilabris "high elevation"					2018-07-09	1245		25	43	0.37	1.05879	120.901	7	1136	Primary Forest,away from stream,under 48" overhanging log on ground,,ground sticky 1000-4	Asia, Indonesia, Central Sulawesi, Toli Toli Regency, Indonesian Archipelago, Sulawesi	1000m camp, Gunung Dako, Kecamatan Galang, Kabupaten Tolitoli, Provinsi Sulawesi Tengah	1000m camp, Gunung Dako, Kecamatan Galang, Kabupaten Tolitoli, Provinsi Sulawesi Tengah, Sulawesi Island, Indonesia	J. A. McGuire, J. Frederick, B. Karin
16051	B	Sphenomorphus nigrilabris "high elevation"		M			2018-07-09	1249		75	26 reg	8.87	1.05812	120.901	7	1144	Primary Forest,away from stream,0.3m up,,tree butress sticky 1000-53	Asia, Indonesia, Central Sulawesi, Toli Toli Regency, Indonesian Archipelago, Sulawesi	1000m camp, Gunung Dako, Kecamatan Galang, Kabupaten Tolitoli, Provinsi Sulawesi Tengah	1000m camp, Gunung Dako, Kecamatan Galang, Kabupaten Tolitoli, Provinsi Sulawesi Tengah, Sulawesi Island, Indonesia	J. A. McGuire, J. Frederick, B. Karin		Blood Sample
16052	B	Sphenomorphus nigrilabris "high elevation"		M			2018-07-09	1257		73	125 inc	9.64	1.0575	120.901	8	1150	Primary Forest,away from stream,1m up,48" tree,root buttress sticky 1000-58	Asia, Indonesia, Central Sulawesi, Toli Toli Regency, Indonesian Archipelago, Sulawesi	1000m camp, Gunung Dako, Kecamatan Galang, Kabupaten Tolitoli, Provinsi Sulawesi Tengah	1000m camp, Gunung Dako, Kecamatan Galang, Kabupaten Tolitoli, Provinsi Sulawesi Tengah, Sulawesi Island, Indonesia	J. A. McGuire, J. Frederick, B. Karin
16053	M	Sphenomorphus nigrilabris "high elevation"					2018-07-09	1257		33	44	0.58	1.0575	120.901	8	1150	Primary Forest,away from stream,on ground between root buttresses,,leaf litter sticky 1000-59	Asia, Indonesia, Central Sulawesi, Toli Toli Regency, Indonesian Archipelago, Sulawesi	1000m camp, Gunung Dako, Kecamatan Galang, Kabupaten Tolitoli, Provinsi Sulawesi Tengah	1000m camp, Gunung Dako, Kecamatan Galang, Kabupaten Tolitoli, Provinsi Sulawesi Tengah, Sulawesi Island, Indonesia	J. A. McGuire, J. Frederick, B. Karin
16054	B	Sphenomorphus nigrilabris "high elevation"		M			2018-07-09	1313		75	118	8.44	1.05584	120.902	8	1211	Primary Forest,away from stream,0.5m up,40" tree,tree buttress sticky 1000-81	Asia, Indonesia, Central Sulawesi, Toli Toli Regency, Indonesian Archipelago, Sulawesi	1000m camp, Gunung Dako, Kecamatan Galang, Kabupaten Tolitoli, Provinsi Sulawesi Tengah	1000m camp, Gunung Dako, Kecamatan Galang, Kabupaten Tolitoli, Provinsi Sulawesi Tengah, Sulawesi Island, Indonesia	J. A. McGuire, J. Frederick, B. Karin
16055	B	Sphenomorphus nigrilabris "high elevation"					2018-07-09	1702		62	95 inc	4.85	1.05553	120.903	4	1246	Primary Forest,away from stream,30" up,18" log 12" above ground,log sticky 1000-94	Asia, Indonesia, Central Sulawesi, Toli Toli Regency, Indonesian Archipelago, Sulawesi	1000m camp, Gunung Dako, Kecamatan Galang, Kabupaten Tolitoli, Provinsi Sulawesi Tengah	1000m camp, Gunung Dako, Kecamatan Galang, Kabupaten Tolitoli, Provinsi Sulawesi Tengah, Sulawesi Island, Indonesia	J. A. McGuire, J. Frederick, B. Karin		Blood Sample
16056	B	Sphenomorphus nigrilabris "high elevation"		M			2018-07-09	1735		70	94 inc	7.5	1.06039	120.901	6	1084	Selectively Logged Forest,away from stream,24" up,on 24" log,log sticky 1000-30	Asia, Indonesia, Central Sulawesi, Toli Toli Regency, Indonesian Archipelago, Sulawesi	1000m camp, Gunung Dako, Kecamatan Galang, Kabupaten Tolitoli, Provinsi Sulawesi Tengah	1000m camp, Gunung Dako, Kecamatan Galang, Kabupaten Tolitoli, Provinsi Sulawesi Tengah, Sulawesi Island, Indonesia	J. A. McGuire, J. Frederick, B. Karin		Blood Sample, no tissue found?
16057	B	Sphenomorphus nigrilabris "high elevation"					2018-07-09	1744		37	71	1.04	1.06097	120.9	7	1075	Selectively Logged Forest,away from stream,on ground,,in pitfall bucket line 1.5	Asia, Indonesia, Central Sulawesi, Toli Toli Regency, Indonesian Archipelago, Sulawesi	1000m camp, Gunung Dako, Kecamatan Galang, Kabupaten Tolitoli, Provinsi Sulawesi Tengah	1000m camp, Gunung Dako, Kecamatan Galang, Kabupaten Tolitoli, Provinsi Sulawesi Tengah, Sulawesi Island, Indonesia	J. A. McGuire, J. Frederick, B. Karin
16058	B	Eutropis macrophthalma		M			2018-07-09	1220		114	180	36.96	1.06074	120.901	5	1071	Selectively Logged Forest,away from stream,0.2m up,,stump buttress sticky 1000-23	Asia, Indonesia, Central Sulawesi, Toli Toli Regency, Indonesian Archipelago, Sulawesi	1000m camp, Gunung Dako, Kecamatan Galang, Kabupaten Tolitoli, Provinsi Sulawesi Tengah	1000m camp, Gunung Dako, Kecamatan Galang, Kabupaten Tolitoli, Provinsi Sulawesi Tengah, Sulawesi Island, Indonesia	J. A. McGuire, J. Frederick, B. Karin	? orange ventrally
16059	M	Eutropis macrophthalma		M			2018-07-09	1710		136	239	64.07	1.05598	120.903	9	1230	Primary Forest,away from stream,on ground,,leaf litter sticky 1000-86	Asia, Indonesia, Central Sulawesi, Toli Toli Regency, Indonesian Archipelago, Sulawesi	1000m camp, Gunung Dako, Kecamatan Galang, Kabupaten Tolitoli, Provinsi Sulawesi Tengah	1000m camp, Gunung Dako, Kecamatan Galang, Kabupaten Tolitoli, Provinsi Sulawesi Tengah, Sulawesi Island, Indonesia	J. A. McGuire, J. Frederick, B. Karin	yellow orange ventrally
16060	M	Eutropis macrophthalma		F	Gravid		2018-07-09	1430		132	154	60.86	1.06002	120.901	5	1075	Primary Forest,away from stream,on ground,,pitfall 1070	Asia, Indonesia, Central Sulawesi, Toli Toli Regency, Indonesian Archipelago, Sulawesi	1000m camp, Gunung Dako, Kecamatan Galang, Kabupaten Tolitoli, Provinsi Sulawesi Tengah	1000m camp, Gunung Dako, Kecamatan Galang, Kabupaten Tolitoli, Provinsi Sulawesi Tengah, Sulawesi Island, Indonesia	J. A. McGuire, J. Frederick, B. Karin	deep orange ventrally, more so than the males	Blood Sample
16061	B	Tytthoscincus "middle elevation"		F			2018-07-09	1744		39	35	1.1	1.06097	120.9	7	1075	Selectively Logged Forest,away from stream,on ground,,bucket line 1.5	Asia, Indonesia, Central Sulawesi, Toli Toli Regency, Indonesian Archipelago, Sulawesi	1000m camp, Gunung Dako, Kecamatan Galang, Kabupaten Tolitoli, Provinsi Sulawesi Tengah	1000m camp, Gunung Dako, Kecamatan Galang, Kabupaten Tolitoli, Provinsi Sulawesi Tengah, Sulawesi Island, Indonesia	J. A. McGuire, J. Frederick, B. Karin	pale orange-yellow ventrum
16062	B	Psammodynastes pulverulentus					2018-07-09	2005		270	78	8.4	1.06363	120.897	3	935	Secondary Forest,away from stream,1.2m up on sapling,1.5m stream,leaf	Asia, Indonesia, Central Sulawesi, Toli Toli Regency, Indonesian Archipelago, Sulawesi	1000m camp, Gunung Dako, Kecamatan Galang, Kabupaten Tolitoli, Provinsi Sulawesi Tengah	1000m camp, Gunung Dako, Kecamatan Galang, Kabupaten Tolitoli, Provinsi Sulawesi Tengah, Sulawesi Island, Indonesia	J. A. McGuire, J. Frederick, B. Karin	food item in stomach - calamaria but head digested - now JAM 16134
16063	M	Chalcorana macrops		M			2018-07-09	2057		35		2.56	1.06676	120.894	9	788	Secondary Forest,1m above rocky stream,1m,1m rocky stream,bare twig	Asia, Indonesia, Central Sulawesi, Toli Toli Regency, Indonesian Archipelago, Sulawesi	1000m camp, Gunung Dako, Kecamatan Galang, Kabupaten Tolitoli, Provinsi Sulawesi Tengah	1000m camp, Gunung Dako, Kecamatan Galang, Kabupaten Tolitoli, Provinsi Sulawesi Tengah, Sulawesi Island, Indonesia	J. A. McGuire, J. Frederick, B. Karin
16064	M	Chalcorana macrops		F			2018-07-09	2130		38		2.92	1.06653	120.894	12	831	Secondary Forest,stream edge,1m up on mossy boulder,1.5m wide stream,rock	Asia, Indonesia, Central Sulawesi, Toli Toli Regency, Indonesian Archipelago, Sulawesi	1000m camp, Gunung Dako, Kecamatan Galang, Kabupaten Tolitoli, Provinsi Sulawesi Tengah	1000m camp, Gunung Dako, Kecamatan Galang, Kabupaten Tolitoli, Provinsi Sulawesi Tengah, Sulawesi Island, Indonesia	J. A. McGuire, J. Frederick, B. Karin	Recorded 1035-1037.mp3
16065	M	Chalcorana macrops		F			2018-07-09	2350		37		3.3	1.06614	120.895	7	847	Secondary Forest,stream edge,1m up,1.5m rocky stream,on leaf	Asia, Indonesia, Central Sulawesi, Toli Toli Regency, Indonesian Archipelago, Sulawesi	1000m camp, Gunung Dako, Kecamatan Galang, Kabupaten Tolitoli, Provinsi Sulawesi Tengah	1000m camp, Gunung Dako, Kecamatan Galang, Kabupaten Tolitoli, Provinsi Sulawesi Tengah, Sulawesi Island, Indonesia	J. A. McGuire, J. Frederick, B. Karin
16066	B	Occidozyga semipalmata "low elevation"					2018-07-09	2101		23		1.4	1.06676	120.894	9	788	Secondary Forest,1.6m above stream,1.6m up on green leaf,1.5m rocky stream,green leaf	Asia, Indonesia, Central Sulawesi, Toli Toli Regency, Indonesian Archipelago, Sulawesi	1000m camp, Gunung Dako, Kecamatan Galang, Kabupaten Tolitoli, Provinsi Sulawesi Tengah	1000m camp, Gunung Dako, Kecamatan Galang, Kabupaten Tolitoli, Provinsi Sulawesi Tengah, Sulawesi Island, Indonesia	J. A. McGuire, J. Frederick, B. Karin
16067	M	Rhacophorus edentulus					2018-07-09	2107		33		1.6	1.06676	120.894	9	788	Secondary Forest,1.2m from stream,1.2m up,1.5m rocky stream,green leaf	Asia, Indonesia, Central Sulawesi, Toli Toli Regency, Indonesian Archipelago, Sulawesi	1000m camp, Gunung Dako, Kecamatan Galang, Kabupaten Tolitoli, Provinsi Sulawesi Tengah	1000m camp, Gunung Dako, Kecamatan Galang, Kabupaten Tolitoli, Provinsi Sulawesi Tengah, Sulawesi Island, Indonesia	J. A. McGuire, J. Frederick, B. Karin
16068	M	Rhacophorus edentulus		F	Gravid		2018-07-09	2335		41		3.79	1.06633	120.894	11	814	Secondary Forest,stream edge,1m up,2m wide gravelly stream,leaf	Asia, Indonesia, Central Sulawesi, Toli Toli Regency, Indonesian Archipelago, Sulawesi	1000m camp, Gunung Dako, Kecamatan Galang, Kabupaten Tolitoli, Provinsi Sulawesi Tengah	1000m camp, Gunung Dako, Kecamatan Galang, Kabupaten Tolitoli, Provinsi Sulawesi Tengah, Sulawesi Island, Indonesia	J. A. McGuire, J. Frederick, B. Karin
16069	B	Rhacophorus edentulus					2018-07-10	0004		37		2.21	1.06614	120.895	7	847	Secondary Forest,4m from stream,1.5m up,3m boulder 1.5m wide stream,leaf	Asia, Indonesia, Central Sulawesi, Toli Toli Regency, Indonesian Archipelago, Sulawesi	1000m camp, Gunung Dako, Kecamatan Galang, Kabupaten Tolitoli, Provinsi Sulawesi Tengah	1000m camp, Gunung Dako, Kecamatan Galang, Kabupaten Tolitoli, Provinsi Sulawesi Tengah, Sulawesi Island, Indonesia	J. A. McGuire, J. Frederick, B. Karin
16070	B	Limnonectes larvaepartus					2018-07-09	2240		35		3.59	1.06635	120.894	17	821	Secondary Forest,3m from stream on bank,ground,3m wide stream,bank mud/leaves	Asia, Indonesia, Central Sulawesi, Toli Toli Regency, Indonesian Archipelago, Sulawesi	1000m camp, Gunung Dako, Kecamatan Galang, Kabupaten Tolitoli, Provinsi Sulawesi Tengah	1000m camp, Gunung Dako, Kecamatan Galang, Kabupaten Tolitoli, Provinsi Sulawesi Tengah, Sulawesi Island, Indonesia	J. A. McGuire, J. Frederick, B. Karin	Pearly white ventrally
16071	M	Limnonectes larvaepartus		M			2018-07-09	2320		41		6.71	1.0663	120.894	11	814	Secondary Forest,edge of stream,at water's edge,3m wide sandy stream,bank mud	Asia, Indonesia, Central Sulawesi, Toli Toli Regency, Indonesian Archipelago, Sulawesi	1000m camp, Gunung Dako, Kecamatan Galang, Kabupaten Tolitoli, Provinsi Sulawesi Tengah	1000m camp, Gunung Dako, Kecamatan Galang, Kabupaten Tolitoli, Provinsi Sulawesi Tengah, Sulawesi Island, Indonesia	J. A. McGuire, J. Frederick, B. Karin	Recorded 1054.mp3 and a few before
16073	M	Rhacophorus edentulus					2018-07-09	2146		33		1.68	1.0664	120.894	6	813	Secondary Forest,above stream,2m up,,on leaf	Asia, Indonesia, Central Sulawesi, Toli Toli Regency, Indonesian Archipelago, Sulawesi	1000m camp, Gunung Dako, Kecamatan Galang, Kabupaten Tolitoli, Provinsi Sulawesi Tengah	1000m camp, Gunung Dako, Kecamatan Galang, Kabupaten Tolitoli, Provinsi Sulawesi Tengah, Sulawesi Island, Indonesia	J. A. McGuire, J. Frederick, B. Karin
16074	B	Rhacophorus edentulus					2018-07-09	2146		32		1.5	1.06647	120.894	6	818	Secondary Forest,above stream,2m up,,on leaf	Asia, Indonesia, Central Sulawesi, Toli Toli Regency, Indonesian Archipelago, Sulawesi	1000m camp, Gunung Dako, Kecamatan Galang, Kabupaten Tolitoli, Provinsi Sulawesi Tengah	1000m camp, Gunung Dako, Kecamatan Galang, Kabupaten Tolitoli, Provinsi Sulawesi Tengah, Sulawesi Island, Indonesia	J. A. McGuire, J. Frederick, B. Karin
16075	B	Rhacophorus edentulus		M			2018-07-09	2158		31.5		1.53	1.06647	120.894	6	821	Secondary Forest,above stream,1.5m up,,on leaf	Asia, Indonesia, Central Sulawesi, Toli Toli Regency, Indonesian Archipelago, Sulawesi	1000m camp, Gunung Dako, Kecamatan Galang, Kabupaten Tolitoli, Provinsi Sulawesi Tengah	1000m camp, Gunung Dako, Kecamatan Galang, Kabupaten Tolitoli, Provinsi Sulawesi Tengah, Sulawesi Island, Indonesia	J. A. McGuire, J. Frederick, B. Karin
16076	M	Rhacophorus edentulus		M			2018-07-09	2158		34		1.6	1.06647	120.894	6	821	Secondary Forest,above stream,1.5m up,,on leaf	Asia, Indonesia, Central Sulawesi, Toli Toli Regency, Indonesian Archipelago, Sulawesi	1000m camp, Gunung Dako, Kecamatan Galang, Kabupaten Tolitoli, Provinsi Sulawesi Tengah	1000m camp, Gunung Dako, Kecamatan Galang, Kabupaten Tolitoli, Provinsi Sulawesi Tengah, Sulawesi Island, Indonesia	J. A. McGuire, J. Frederick, B. Karin
16077	M	Rhacophorus edentulus		M			2018-07-09	2158		32		1.51	1.06647	120.894	6	821	Secondary Forest,above stream,1.5m up,,on leaf	Asia, Indonesia, Central Sulawesi, Toli Toli Regency, Indonesian Archipelago, Sulawesi	1000m camp, Gunung Dako, Kecamatan Galang, Kabupaten Tolitoli, Provinsi Sulawesi Tengah	1000m camp, Gunung Dako, Kecamatan Galang, Kabupaten Tolitoli, Provinsi Sulawesi Tengah, Sulawesi Island, Indonesia	J. A. McGuire, J. Frederick, B. Karin
16078	B	Rhacophorus edentulus		M			2018-07-09	2215		32		1.51	1.06625	120.894	5	828	Secondary Forest,above stream,2m up,,on leaf	Asia, Indonesia, Central Sulawesi, Toli Toli Regency, Indonesian Archipelago, Sulawesi	1000m camp, Gunung Dako, Kecamatan Galang, Kabupaten Tolitoli, Provinsi Sulawesi Tengah	1000m camp, Gunung Dako, Kecamatan Galang, Kabupaten Tolitoli, Provinsi Sulawesi Tengah, Sulawesi Island, Indonesia	J. A. McGuire, J. Frederick, B. Karin
16079	M	Rhacophorus edentulus		M			2018-07-09	2215		30		1.29	1.06625	120.894	5	828	Secondary Forest,above stream,2m up,,on leaf	Asia, Indonesia, Central Sulawesi, Toli Toli Regency, Indonesian Archipelago, Sulawesi	1000m camp, Gunung Dako, Kecamatan Galang, Kabupaten Tolitoli, Provinsi Sulawesi Tengah	1000m camp, Gunung Dako, Kecamatan Galang, Kabupaten Tolitoli, Provinsi Sulawesi Tengah, Sulawesi Island, Indonesia	J. A. McGuire, J. Frederick, B. Karin
16080	M	Rhacophorus edentulus		M			2018-07-09	2245		34		1.65	1.06629	120.894	6	826	Secondary Forest,above stream,1m up,,on leaf	Asia, Indonesia, Central Sulawesi, Toli Toli Regency, Indonesian Archipelago, Sulawesi	1000m camp, Gunung Dako, Kecamatan Galang, Kabupaten Tolitoli, Provinsi Sulawesi Tengah	1000m camp, Gunung Dako, Kecamatan Galang, Kabupaten Tolitoli, Provinsi Sulawesi Tengah, Sulawesi Island, Indonesia	J. A. McGuire, J. Frederick, B. Karin
16081	B	Rhacophorus edentulus		M			2018-07-09	2245		33		1.53	1.06629	120.894	6	826	Secondary Forest,above stream,1m up,,on leaf	Asia, Indonesia, Central Sulawesi, Toli Toli Regency, Indonesian Archipelago, Sulawesi	1000m camp, Gunung Dako, Kecamatan Galang, Kabupaten Tolitoli, Provinsi Sulawesi Tengah	1000m camp, Gunung Dako, Kecamatan Galang, Kabupaten Tolitoli, Provinsi Sulawesi Tengah, Sulawesi Island, Indonesia	J. A. McGuire, J. Frederick, B. Karin
16082	M	Occidozyga semipalmata "low elevation"		F	Gravid		2018-07-09	2210		28		2.55	1.06625	120.894	6	823	Secondary Forest,above stream,10 cm up,,on leaf	Asia, Indonesia, Central Sulawesi, Toli Toli Regency, Indonesian Archipelago, Sulawesi	1000m camp, Gunung Dako, Kecamatan Galang, Kabupaten Tolitoli, Provinsi Sulawesi Tengah	1000m camp, Gunung Dako, Kecamatan Galang, Kabupaten Tolitoli, Provinsi Sulawesi Tengah, Sulawesi Island, Indonesia	J. A. McGuire, J. Frederick, B. Karin
16083	B	Occidozyga semipalmata "low elevation"					2018-07-09	2230		17		0.58	1.06625	120.894	5	828	Secondary Forest,in stream,,,on pebbles	Asia, Indonesia, Central Sulawesi, Toli Toli Regency, Indonesian Archipelago, Sulawesi	1000m camp, Gunung Dako, Kecamatan Galang, Kabupaten Tolitoli, Provinsi Sulawesi Tengah	1000m camp, Gunung Dako, Kecamatan Galang, Kabupaten Tolitoli, Provinsi Sulawesi Tengah, Sulawesi Island, Indonesia	J. A. McGuire, J. Frederick, B. Karin
16084	M	Limnonectes larvaepartus					2018-07-09	2210		39		5.04	1.06625	120.894	6	823	Secondary Forest,next to stream,on ground,,bank sand	Asia, Indonesia, Central Sulawesi, Toli Toli Regency, Indonesian Archipelago, Sulawesi	1000m camp, Gunung Dako, Kecamatan Galang, Kabupaten Tolitoli, Provinsi Sulawesi Tengah	1000m camp, Gunung Dako, Kecamatan Galang, Kabupaten Tolitoli, Provinsi Sulawesi Tengah, Sulawesi Island, Indonesia	J. A. McGuire, J. Frederick, B. Karin	Pale yellow abdominal wash
16085	B	Limnonectes sp. "T yellow"					2018-07-09	2225		39		4.52	1.06625	120.894	5	828	Secondary Forest,4m up slope from stream,on ground,,sandy-clay substrate	Asia, Indonesia, Central Sulawesi, Toli Toli Regency, Indonesian Archipelago, Sulawesi	1000m camp, Gunung Dako, Kecamatan Galang, Kabupaten Tolitoli, Provinsi Sulawesi Tengah	1000m camp, Gunung Dako, Kecamatan Galang, Kabupaten Tolitoli, Provinsi Sulawesi Tengah, Sulawesi Island, Indonesia	J. A. McGuire, J. Frederick, B. Karin
16086	M	Limnonectes sp. "T yellow"		F	Gravid		2018-07-10	0000		41		5.46	1.06604	120.895	7		Secondary Forest,8m from stream,on ground/bank,1.5m wide,sandy/rocky soil	Asia, Indonesia, Central Sulawesi, Toli Toli Regency, Indonesian Archipelago, Sulawesi	1000m camp, Gunung Dako, Kecamatan Galang, Kabupaten Tolitoli, Provinsi Sulawesi Tengah	1000m camp, Gunung Dako, Kecamatan Galang, Kabupaten Tolitoli, Provinsi Sulawesi Tengah, Sulawesi Island, Indonesia	J. A. McGuire, J. Frederick, B. Karin	yellow abdomen, deeper yellow ventral legs
16087		Limnonectes sp. "T yellow"					2018-07-10	0037		34		3.84	1.06564	120.895	8		Secondary Forest,5m from stream,1 ft. up,1.5m wide,dead palm leaf	Asia, Indonesia, Central Sulawesi, Toli Toli Regency, Indonesian Archipelago, Sulawesi	1000m camp, Gunung Dako, Kecamatan Galang, Kabupaten Tolitoli, Provinsi Sulawesi Tengah	1000m camp, Gunung Dako, Kecamatan Galang, Kabupaten Tolitoli, Provinsi Sulawesi Tengah, Sulawesi Island, Indonesia	J. A. McGuire, J. Frederick, B. Karin
16088	B	Chalcorana macrops		M			2018-07-10	0020		34		2.38	1.06564	120.895	8		Secondary Forest,above stream,1 ft. up,small braided stream,	Asia, Indonesia, Central Sulawesi, Toli Toli Regency, Indonesian Archipelago, Sulawesi	1000m camp, Gunung Dako, Kecamatan Galang, Kabupaten Tolitoli, Provinsi Sulawesi Tengah	1000m camp, Gunung Dako, Kecamatan Galang, Kabupaten Tolitoli, Provinsi Sulawesi Tengah, Sulawesi Island, Indonesia	J. A. McGuire, J. Frederick, B. Karin
16089	B	Chalcorana macrops		M			2018-07-10	0020		37		3	1.06564	120.895	8		Secondary Forest,above stream,1 ft. up,small braided stream,	Asia, Indonesia, Central Sulawesi, Toli Toli Regency, Indonesian Archipelago, Sulawesi	1000m camp, Gunung Dako, Kecamatan Galang, Kabupaten Tolitoli, Provinsi Sulawesi Tengah	1000m camp, Gunung Dako, Kecamatan Galang, Kabupaten Tolitoli, Provinsi Sulawesi Tengah, Sulawesi Island, Indonesia	J. A. McGuire, J. Frederick, B. Karin
16090	B	Chalcorana mocquardi					2018-07-10	0020		39		2.9	1.06564	120.895	8		Secondary Forest,4m from gravel/sand stream,on stream bank,1.5m wide,bank mud/sand	Asia, Indonesia, Central Sulawesi, Toli Toli Regency, Indonesian Archipelago, Sulawesi	1000m camp, Gunung Dako, Kecamatan Galang, Kabupaten Tolitoli, Provinsi Sulawesi Tengah	1000m camp, Gunung Dako, Kecamatan Galang, Kabupaten Tolitoli, Provinsi Sulawesi Tengah, Sulawesi Island, Indonesia	J. A. McGuire, J. Frederick, B. Karin	Photo. Bright lemon yellow ventrally and on lip stripe
16091	B	Limnonectes larvaepartus					2018-07-10	1315		25		1.3	1.06564	120.895	8		Secondary Forest,away from stream,on ground,,	Asia, Indonesia, Central Sulawesi, Toli Toli Regency, Indonesian Archipelago, Sulawesi	1000m camp, Gunung Dako, Kecamatan Galang, Kabupaten Tolitoli, Provinsi Sulawesi Tengah	1000m camp, Gunung Dako, Kecamatan Galang, Kabupaten Tolitoli, Provinsi Sulawesi Tengah, Sulawesi Island, Indonesia	J. A. McGuire, J. Frederick, B. Karin
16092	B	Tytthoscincus "middle elevation"		M			2018-07-10	1315		34	46	0.92	1.06135	120.9	15	1049	Selectively Logged Forest,away from stream,on ground,,bucket line 1050-1	Asia, Indonesia, Central Sulawesi, Toli Toli Regency, Indonesian Archipelago, Sulawesi	1000m camp, Gunung Dako, Kecamatan Galang, Kabupaten Tolitoli, Provinsi Sulawesi Tengah	1000m camp, Gunung Dako, Kecamatan Galang, Kabupaten Tolitoli, Provinsi Sulawesi Tengah, Sulawesi Island, Indonesia	J. A. McGuire, J. Frederick, B. Karin	orange ventrum, no speckling on gular region
16093	B	Sphenomorphus nigrilabris "high elevation"					2018-07-10	1315		48	99	2.47	1.06135	120.9	15	1049	Selectively Logged Forest,away from stream,on ground,,bucket line 1050-1	Asia, Indonesia, Central Sulawesi, Toli Toli Regency, Indonesian Archipelago, Sulawesi	1000m camp, Gunung Dako, Kecamatan Galang, Kabupaten Tolitoli, Provinsi Sulawesi Tengah	1000m camp, Gunung Dako, Kecamatan Galang, Kabupaten Tolitoli, Provinsi Sulawesi Tengah, Sulawesi Island, Indonesia	J. A. McGuire, J. Frederick, B. Karin
16094	B	Chalcorana macrops		F			2018-07-10	0000	0040	35		2.63	1.06564	120.895	8			Asia, Indonesia, Central Sulawesi, Toli Toli Regency, Indonesian Archipelago, Sulawesi	1000m camp, Gunung Dako, Kecamatan Galang, Kabupaten Tolitoli, Provinsi Sulawesi Tengah	1000m camp, Gunung Dako, Kecamatan Galang, Kabupaten Tolitoli, Provinsi Sulawesi Tengah, Sulawesi Island, Indonesia	J. A. McGuire, J. Frederick, B. Karin
16095	M	Chalcorana macrops					2018-07-10	0000	0040	35		3.16	1.06564	120.895	8			Asia, Indonesia, Central Sulawesi, Toli Toli Regency, Indonesian Archipelago, Sulawesi	1000m camp, Gunung Dako, Kecamatan Galang, Kabupaten Tolitoli, Provinsi Sulawesi Tengah	1000m camp, Gunung Dako, Kecamatan Galang, Kabupaten Tolitoli, Provinsi Sulawesi Tengah, Sulawesi Island, Indonesia	J. A. McGuire, J. Frederick, B. Karin
16096	B	Tytthoscincus "middle elevation"		F	Gravid		2018-07-10	1400		51	36	1.33	1.06122	120.9	5	1023	Selectively Logged Forest,away from stream,on ground,,pitfall array 2	Asia, Indonesia, Central Sulawesi, Toli Toli Regency, Indonesian Archipelago, Sulawesi	1000m camp, Gunung Dako, Kecamatan Galang, Kabupaten Tolitoli, Provinsi Sulawesi Tengah	1000m camp, Gunung Dako, Kecamatan Galang, Kabupaten Tolitoli, Provinsi Sulawesi Tengah, Sulawesi Island, Indonesia	J. A. McGuire, J. Frederick, B. Karin
16097	M	Sphenomorphus nigrilabris "low elevation"					2018-07-10	1522		28	26 inc	0.59	1.06642	120.895	10	819	Secondary Forest,away from stream,on ground beside log,,sticky 750-16	Asia, Indonesia, Central Sulawesi, Toli Toli Regency, Indonesian Archipelago, Sulawesi	1000m camp, Gunung Dako, Kecamatan Galang, Kabupaten Tolitoli, Provinsi Sulawesi Tengah	1000m camp, Gunung Dako, Kecamatan Galang, Kabupaten Tolitoli, Provinsi Sulawesi Tengah, Sulawesi Island, Indonesia	J. A. McGuire, J. Frederick, B. Karin
16098	B	Sphenomorphus nigrilabris "low elevation"					2018-07-10	1507		27	6 inc	0.38	1.06833	120.894	10	769	Secondary Forest,away from stream,on log,,log sticky 75-2	Asia, Indonesia, Central Sulawesi, Toli Toli Regency, Indonesian Archipelago, Sulawesi	1000m camp, Gunung Dako, Kecamatan Galang, Kabupaten Tolitoli, Provinsi Sulawesi Tengah	1000m camp, Gunung Dako, Kecamatan Galang, Kabupaten Tolitoli, Provinsi Sulawesi Tengah, Sulawesi Island, Indonesia	J. A. McGuire, J. Frederick, B. Karin
16099	M	Sphenomorphus nigrilabris "low elevation"		M			2018-07-10	1507		56	99	4.14	1.06345	120.897	5	939	Secondary Forest,away from stream,under tree buttress,,ground	Asia, Indonesia, Central Sulawesi, Toli Toli Regency, Indonesian Archipelago, Sulawesi	1000m camp, Gunung Dako, Kecamatan Galang, Kabupaten Tolitoli, Provinsi Sulawesi Tengah	1000m camp, Gunung Dako, Kecamatan Galang, Kabupaten Tolitoli, Provinsi Sulawesi Tengah, Sulawesi Island, Indonesia	J. A. McGuire, J. Frederick, B. Karin	blue throat and lip stripe
16100	M	Sphenomorphus nigrilabris "low elevation"		F			2018-07-10	1507		52	105	3.04	1.06656	120.894	10	814	Secondary Forest,away from stream,on ground beside buttress,,ground	Asia, Indonesia, Central Sulawesi, Toli Toli Regency, Indonesian Archipelago, Sulawesi	1000m camp, Gunung Dako, Kecamatan Galang, Kabupaten Tolitoli, Provinsi Sulawesi Tengah	1000m camp, Gunung Dako, Kecamatan Galang, Kabupaten Tolitoli, Provinsi Sulawesi Tengah, Sulawesi Island, Indonesia	J. A. McGuire, J. Frederick, B. Karin	no unusual color on throat, pale yellow, no obvious lip stripe
16101	B	Sphenomorphus nigrilabris "low elevation"		F			2018-07-10	1507		60	111	5	1.06833	120.894	10	769	Secondary Forest,away from stream,on log,,log sticky 750-2	Asia, Indonesia, Central Sulawesi, Toli Toli Regency, Indonesian Archipelago, Sulawesi	1000m camp, Gunung Dako, Kecamatan Galang, Kabupaten Tolitoli, Provinsi Sulawesi Tengah	1000m camp, Gunung Dako, Kecamatan Galang, Kabupaten Tolitoli, Provinsi Sulawesi Tengah, Sulawesi Island, Indonesia	J. A. McGuire, J. Frederick, B. Karin
16102	M	Sphenomorphus nigrilabris "low elevation"					2018-07-10	1507		48	63	2.41	1.06825	120.894	10	771	Secondary Forest,away from stream,on tree buttress,,sticky 750-1	Asia, Indonesia, Central Sulawesi, Toli Toli Regency, Indonesian Archipelago, Sulawesi	1000m camp, Gunung Dako, Kecamatan Galang, Kabupaten Tolitoli, Provinsi Sulawesi Tengah	1000m camp, Gunung Dako, Kecamatan Galang, Kabupaten Tolitoli, Provinsi Sulawesi Tengah, Sulawesi Island, Indonesia	J. A. McGuire, J. Frederick, B. Karin
16103	B	Sphenomorphus nigrilabris "low elevation"		M			2018-07-10	1507		59	115	4.46	1.06825	120.894	10	771	Secondary Forest,away from stream,on tree buttress,,sticky 750-1	Asia, Indonesia, Central Sulawesi, Toli Toli Regency, Indonesian Archipelago, Sulawesi	1000m camp, Gunung Dako, Kecamatan Galang, Kabupaten Tolitoli, Provinsi Sulawesi Tengah	1000m camp, Gunung Dako, Kecamatan Galang, Kabupaten Tolitoli, Provinsi Sulawesi Tengah, Sulawesi Island, Indonesia	J. A. McGuire, J. Frederick, B. Karin
16235	M	Sphenomorphus "nigrilabris" indet.		M			2018-07-10	1729		76	131	9.7	1.06017	120.9	10	1076	selectively-logged forest, g, on ground below fallen tree, ground, sticky 1000-31	Asia, Indonesia, Central Sulawesi, Toli Toli Regency, Indonesian Archipelago, Sulawesi		1000m camp, Gunung Dako, Kecamatan Galang, Kabupaten Tolitoli, Provinsi Sulawesi Tengah, Sulawesi Island, Indonesia	J. A. McGuire, J. Frederick, B. Karin	orange suffusion on gular region
16105	B	Sphenomorphus nigrilabris "high elevation"		F	Gravid		2018-07-10	1729		68	45 inc	6.76	1.06017	120.9	10	1076	Selectively Logged Forest,away from stream,below fallen tree on ground,,ground sticky 1000-31	Asia, Indonesia, Central Sulawesi, Toli Toli Regency, Indonesian Archipelago, Sulawesi	1000m camp, Gunung Dako, Kecamatan Galang, Kabupaten Tolitoli, Provinsi Sulawesi Tengah	1000m camp, Gunung Dako, Kecamatan Galang, Kabupaten Tolitoli, Provinsi Sulawesi Tengah, Sulawesi Island, Indonesia	J. A. McGuire, J. Frederick, B. Karin	yellow lip stripe
16106	M	Sphenomorphus "nigrilabris" indet.		M			2018-07-10	1737		28	9 inc	0.53	1.06056	120.901	10	1076	Selectively Logged Forest,away from stream,,,sticky 1000-28	Asia, Indonesia, Central Sulawesi, Toli Toli Regency, Indonesian Archipelago, Sulawesi	1000m camp, Gunung Dako, Kecamatan Galang, Kabupaten Tolitoli, Provinsi Sulawesi Tengah	1000m camp, Gunung Dako, Kecamatan Galang, Kabupaten Tolitoli, Provinsi Sulawesi Tengah, Sulawesi Island, Indonesia	J. A. McGuire, J. Frederick, B. Karin
16107	M	Sphenomorphus "nigrilabris" indet.					2018-07-10	1744		33	15 inc	0.75	1.06059	120.901	10	1074	Selectively Logged Forest,away from stream,,,sticky 1000-27	Asia, Indonesia, Central Sulawesi, Toli Toli Regency, Indonesian Archipelago, Sulawesi	1000m camp, Gunung Dako, Kecamatan Galang, Kabupaten Tolitoli, Provinsi Sulawesi Tengah	1000m camp, Gunung Dako, Kecamatan Galang, Kabupaten Tolitoli, Provinsi Sulawesi Tengah, Sulawesi Island, Indonesia	J. A. McGuire, J. Frederick, B. Karin
16108	M	Sphenomorphus "nigrilabris" indet.		M			2018-07-10	1748		73	98	8.13	1.0609	120.9	10	1059	Selectively Logged Forest,away from stream,on ground beneath large boulder,,ground sticky 1000-22	Asia, Indonesia, Central Sulawesi, Toli Toli Regency, Indonesian Archipelago, Sulawesi	1000m camp, Gunung Dako, Kecamatan Galang, Kabupaten Tolitoli, Provinsi Sulawesi Tengah	1000m camp, Gunung Dako, Kecamatan Galang, Kabupaten Tolitoli, Provinsi Sulawesi Tengah, Sulawesi Island, Indonesia	J. A. McGuire, J. Frederick, B. Karin	drab lip stripe
16109	B	Sphenomorphus "nigrilabris" indet.					2018-07-10	1750		26	26 inc	0.51	1.0609	120.9	10	1059	Selectively Logged Forest,away from stream,,,sticky 1000-21	Asia, Indonesia, Central Sulawesi, Toli Toli Regency, Indonesian Archipelago, Sulawesi	1000m camp, Gunung Dako, Kecamatan Galang, Kabupaten Tolitoli, Provinsi Sulawesi Tengah	1000m camp, Gunung Dako, Kecamatan Galang, Kabupaten Tolitoli, Provinsi Sulawesi Tengah, Sulawesi Island, Indonesia	J. A. McGuire, J. Frederick, B. Karin
16110	M	Sphenomorphus "nigrilabris" indet.					2018-07-10	1759		54	118	3.63	1.06115	120.9	10	1056	Selectively Logged Forest,away from stream,,,sticky 1000-19	Asia, Indonesia, Central Sulawesi, Toli Toli Regency, Indonesian Archipelago, Sulawesi	1000m camp, Gunung Dako, Kecamatan Galang, Kabupaten Tolitoli, Provinsi Sulawesi Tengah	1000m camp, Gunung Dako, Kecamatan Galang, Kabupaten Tolitoli, Provinsi Sulawesi Tengah, Sulawesi Island, Indonesia	J. A. McGuire, J. Frederick, B. Karin	Blue throat (moderate suffusion), white lip stripe
16111	B	Ingerophrynus celebensis					2018-07-10	1559		107		63.86	1.06655	120.894	10	824	Secondary Forest,away from stream,on trail on ground,,ground	Asia, Indonesia, Central Sulawesi, Toli Toli Regency, Indonesian Archipelago, Sulawesi	1000m camp, Gunung Dako, Kecamatan Galang, Kabupaten Tolitoli, Provinsi Sulawesi Tengah	1000m camp, Gunung Dako, Kecamatan Galang, Kabupaten Tolitoli, Provinsi Sulawesi Tengah, Sulawesi Island, Indonesia	J. A. McGuire, J. Frederick, B. Karin
16112	M	Tytthoscincus "middle elevation"		F	Gravid		2018-07-10	1641		38	40	1.01	1.06321	120.898	3	1003	Selectively Logged Forest,away from stream,on ground,,ground dirt floor of camp	Asia, Indonesia, Central Sulawesi, Toli Toli Regency, Indonesian Archipelago, Sulawesi	1000m camp, Gunung Dako, Kecamatan Galang, Kabupaten Tolitoli, Provinsi Sulawesi Tengah	1000m camp, Gunung Dako, Kecamatan Galang, Kabupaten Tolitoli, Provinsi Sulawesi Tengah, Sulawesi Island, Indonesia	J. A. McGuire, J. Frederick, B. Karin
16113	B	Sphenomorphus nigrilabris "high elevation"		M			2018-07-10	1510		67	112	6.51	1.05666	120.901	9	1208	Primary Forest,away from stream,0.5m up on 8" root,,root sticky 1000-71	Asia, Indonesia, Central Sulawesi, Toli Toli Regency, Indonesian Archipelago, Sulawesi	1000m camp, Gunung Dako, Kecamatan Galang, Kabupaten Tolitoli, Provinsi Sulawesi Tengah	1000m camp, Gunung Dako, Kecamatan Galang, Kabupaten Tolitoli, Provinsi Sulawesi Tengah, Sulawesi Island, Indonesia	J. A. McGuire, J. Frederick, B. Karin	white lip stripe
16114	B	Sphenomorphus nigrilabris "high elevation"					2018-07-10	1520		55	15 inc	3.22	1.05632	120.902	11	1210	Primary Forest,away from stream,0.8m up,45" trunk,D sticky 1000-75	Asia, Indonesia, Central Sulawesi, Toli Toli Regency, Indonesian Archipelago, Sulawesi	1000m camp, Gunung Dako, Kecamatan Galang, Kabupaten Tolitoli, Provinsi Sulawesi Tengah	1000m camp, Gunung Dako, Kecamatan Galang, Kabupaten Tolitoli, Provinsi Sulawesi Tengah, Sulawesi Island, Indonesia	J. A. McGuire, J. Frederick, B. Karin
16115	M	Sphenomorphus nigrilabris "high elevation"		F			2018-07-10	1525		66	126	6.03	1.0561	120.902	8	1224	Primary Forest,away from stream,0.7m up,,tree buttress sticky 1000-78	Asia, Indonesia, Central Sulawesi, Toli Toli Regency, Indonesian Archipelago, Sulawesi	1000m camp, Gunung Dako, Kecamatan Galang, Kabupaten Tolitoli, Provinsi Sulawesi Tengah	1000m camp, Gunung Dako, Kecamatan Galang, Kabupaten Tolitoli, Provinsi Sulawesi Tengah, Sulawesi Island, Indonesia	J. A. McGuire, J. Frederick, B. Karin
16116		Sphenomorphus nigrilabris "high elevation"		F	Gravid		2018-07-10	1533		78	136	9.63	1.05573	120.903	12	1238	Primary Forest,away from stream,on ground beneath overhanging log,,ground sticky 1000-89	Asia, Indonesia, Central Sulawesi, Toli Toli Regency, Indonesian Archipelago, Sulawesi	1000m camp, Gunung Dako, Kecamatan Galang, Kabupaten Tolitoli, Provinsi Sulawesi Tengah	1000m camp, Gunung Dako, Kecamatan Galang, Kabupaten Tolitoli, Provinsi Sulawesi Tengah, Sulawesi Island, Indonesia	J. A. McGuire, J. Frederick, B. Karin	pale orange suffusion on lower jaws, gravid with 2 eggs
16117		Sphenomorphus nigrilabris "high elevation"		M			2018-07-10	1600		77	115 inc	9.31	1.05357	120.907	7	1357	Primary Forest,away from stream,18" up on log,,log sticky 1530-4	Asia, Indonesia, Central Sulawesi, Toli Toli Regency, Indonesian Archipelago, Sulawesi	1000m camp, Gunung Dako, Kecamatan Galang, Kabupaten Tolitoli, Provinsi Sulawesi Tengah	1000m camp, Gunung Dako, Kecamatan Galang, Kabupaten Tolitoli, Provinsi Sulawesi Tengah, Sulawesi Island, Indonesia	J. A. McGuire, J. Frederick, B. Karin	gray throat, white lip stripe
16118	B	Sphenomorphus nigrilabris "high elevation"		M			2018-07-10	1610		74	162	10.3	1.05346	120.907	6	1360	Primary Forest,away from stream,on 4" diam log on ground,,log sticky 1530-5	Asia, Indonesia, Central Sulawesi, Toli Toli Regency, Indonesian Archipelago, Sulawesi	1000m camp, Gunung Dako, Kecamatan Galang, Kabupaten Tolitoli, Provinsi Sulawesi Tengah	1000m camp, Gunung Dako, Kecamatan Galang, Kabupaten Tolitoli, Provinsi Sulawesi Tengah, Sulawesi Island, Indonesia	J. A. McGuire, J. Frederick, B. Karin	throat pale orange, lip stripe yellow
16119	B	Sphenomorphus nigrilabris "high elevation"					2018-07-10	1619		45	12 inc	1.89	1.05335	120.908	3	1379	Primary Forest,away from stream,on 5" log 1ft off ground,,log sticky 1530-12	Asia, Indonesia, Central Sulawesi, Toli Toli Regency, Indonesian Archipelago, Sulawesi	1000m camp, Gunung Dako, Kecamatan Galang, Kabupaten Tolitoli, Provinsi Sulawesi Tengah	1000m camp, Gunung Dako, Kecamatan Galang, Kabupaten Tolitoli, Provinsi Sulawesi Tengah, Sulawesi Island, Indonesia	J. A. McGuire, J. Frederick, B. Karin
16120	B	Sphenomorphus nigrilabris "high elevation"		M			2018-07-10	1619		73	136	7.86	1.05335	120.908	3	1379	Primary Forest,away from stream,on 5" log 1ft off ground,,log sticky 1530-12	Asia, Indonesia, Central Sulawesi, Toli Toli Regency, Indonesian Archipelago, Sulawesi	1000m camp, Gunung Dako, Kecamatan Galang, Kabupaten Tolitoli, Provinsi Sulawesi Tengah	1000m camp, Gunung Dako, Kecamatan Galang, Kabupaten Tolitoli, Provinsi Sulawesi Tengah, Sulawesi Island, Indonesia	J. A. McGuire, J. Frederick, B. Karin	orange throat and lip stripe
16121	B	Sphenomorphus nigrilabris "high elevation"					2018-07-10	1630		75	117	8.68	1.05326	120.909	5	1393	Primary Forest,away from stream,on 15" log,,log sticky 1530-18	Asia, Indonesia, Central Sulawesi, Toli Toli Regency, Indonesian Archipelago, Sulawesi	1000m camp, Gunung Dako, Kecamatan Galang, Kabupaten Tolitoli, Provinsi Sulawesi Tengah	1000m camp, Gunung Dako, Kecamatan Galang, Kabupaten Tolitoli, Provinsi Sulawesi Tengah, Sulawesi Island, Indonesia	J. A. McGuire, J. Frederick, B. Karin	yellow throat, diffuse lip stripe
16122	B	Sphenomorphus celebensis					2018-07-10	1655		36	50 inc	1.28	1.05233	120.912	7	1507	Primary Forest,away from stream,on 3" log on ground,,log sticky 1530-4	Asia, Indonesia, Central Sulawesi, Toli Toli Regency, Indonesian Archipelago, Sulawesi	1000m camp, Gunung Dako, Kecamatan Galang, Kabupaten Tolitoli, Provinsi Sulawesi Tengah	1000m camp, Gunung Dako, Kecamatan Galang, Kabupaten Tolitoli, Provinsi Sulawesi Tengah, Sulawesi Island, Indonesia	J. A. McGuire, J. Frederick, B. Karin
16123	B	Sphenomorphus nigrilabris "high elevation"					2018-07-10	1702		34	44 inc	0.85	1.05252	120.912	11	1498	Primary Forest,away from stream,1 ft. up,,root buttress sticky 1530-45	Asia, Indonesia, Central Sulawesi, Toli Toli Regency, Indonesian Archipelago, Sulawesi	1000m camp, Gunung Dako, Kecamatan Galang, Kabupaten Tolitoli, Provinsi Sulawesi Tengah	1000m camp, Gunung Dako, Kecamatan Galang, Kabupaten Tolitoli, Provinsi Sulawesi Tengah, Sulawesi Island, Indonesia	J. A. McGuire, J. Frederick, B. Karin
16124	B	Sphenomorphus nigrilabris "high elevation"					2018-07-10	1715		32	33 inc	0.89	1.05294	120.911	6	1473	Primary Forest,away from stream,on 12" log on ground,,log sticky 1530-36	Asia, Indonesia, Central Sulawesi, Toli Toli Regency, Indonesian Archipelago, Sulawesi	1000m camp, Gunung Dako, Kecamatan Galang, Kabupaten Tolitoli, Provinsi Sulawesi Tengah	1000m camp, Gunung Dako, Kecamatan Galang, Kabupaten Tolitoli, Provinsi Sulawesi Tengah, Sulawesi Island, Indonesia	J. A. McGuire, J. Frederick, B. Karin
16125	M	Sphenomorphus nigrilabris "high elevation"					2018-07-10	1718		32	17 inc	0.82	1.05294	120.911	6	1473	Primary Forest,away from stream,on 8" log on ground,,lo sticky 1530-35	Asia, Indonesia, Central Sulawesi, Toli Toli Regency, Indonesian Archipelago, Sulawesi	1000m camp, Gunung Dako, Kecamatan Galang, Kabupaten Tolitoli, Provinsi Sulawesi Tengah	1000m camp, Gunung Dako, Kecamatan Galang, Kabupaten Tolitoli, Provinsi Sulawesi Tengah, Sulawesi Island, Indonesia	J. A. McGuire, J. Frederick, B. Karin
16126	B	Sphenomorphus nigrilabris "high elevation"					2018-07-10	1725		32	19 inc	0.78	1.05307	120.911	3	1457	Primary Forest,away from stream,on 30" log on ground,,lo sticky 1530-29	Asia, Indonesia, Central Sulawesi, Toli Toli Regency, Indonesian Archipelago, Sulawesi	1000m camp, Gunung Dako, Kecamatan Galang, Kabupaten Tolitoli, Provinsi Sulawesi Tengah	1000m camp, Gunung Dako, Kecamatan Galang, Kabupaten Tolitoli, Provinsi Sulawesi Tengah, Sulawesi Island, Indonesia	J. A. McGuire, J. Frederick, B. Karin
16127	B	Sphenomorphus celebensis		M			2018-07-10	1732		62	93	4.63	1.05308	120.911	3	1451	Primary Forest,away from stream,1 ft up,15" trunk,D sticky 1530-28	Asia, Indonesia, Central Sulawesi, Toli Toli Regency, Indonesian Archipelago, Sulawesi	1000m camp, Gunung Dako, Kecamatan Galang, Kabupaten Tolitoli, Provinsi Sulawesi Tengah	1000m camp, Gunung Dako, Kecamatan Galang, Kabupaten Tolitoli, Provinsi Sulawesi Tengah, Sulawesi Island, Indonesia	J. A. McGuire, J. Frederick, B. Karin	head gray, body deep orange grading to yellow midventrally; base of tail orange with dramatic transition to gray
16128	B	Sphenomorphus nigrilabris "high elevation"					2018-07-10	1742		46	35 inc	2.1	1.05325	120.91	4	1434	primary forest, ground, 22" up on 10" log	Asia, Indonesia, Central Sulawesi, Toli Toli Regency, Indonesian Archipelago, Sulawesi	1000m camp, Gunung Dako, Kecamatan Galang, Kabupaten Tolitoli, Provinsi Sulawesi Tengah	1000m camp, Gunung Dako, Kecamatan Galang, Kabupaten Tolitoli, Provinsi Sulawesi Tengah, Sulawesi Island, Indonesia	J. A. McGuire, J. Frederick, B. Karin
16129	M	Sphenomorphus nigrilabris "high elevation"		F			2018-07-10	1802		78	149	9.9	1.05346	120.907	6	1360	primary forest, ground, 22" up on 10" log	Asia, Indonesia, Central Sulawesi, Toli Toli Regency, Indonesian Archipelago, Sulawesi	1000m camp, Gunung Dako, Kecamatan Galang, Kabupaten Tolitoli, Provinsi Sulawesi Tengah	1000m camp, Gunung Dako, Kecamatan Galang, Kabupaten Tolitoli, Provinsi Sulawesi Tengah, Sulawesi Island, Indonesia	J. A. McGuire, J. Frederick, B. Karin	pale yellow lip stripe, white throat
16130	B	Limnonectes sp. "T yellow"		F	yes		2018-07-10	1840		42		5.49	1.05664	120.902	7	1185	primary forest, ground, on ground, leaf litter	Asia, Indonesia, Central Sulawesi, Toli Toli Regency, Indonesian Archipelago, Sulawesi	1000m camp, Gunung Dako, Kecamatan Galang, Kabupaten Tolitoli, Provinsi Sulawesi Tengah	1000m camp, Gunung Dako, Kecamatan Galang, Kabupaten Tolitoli, Provinsi Sulawesi Tengah, Sulawesi Island, Indonesia	J. A. McGuire, J. Frederick, B. Karin
16131	B	Limnonectes sp. "T yellow"					2018-07-10	1845		44		6.86	1.05765	120.901	6	1153	primary forest, ground, on ground, leaf litter	Asia, Indonesia, Central Sulawesi, Toli Toli Regency, Indonesian Archipelago, Sulawesi	1000m camp, Gunung Dako, Kecamatan Galang, Kabupaten Tolitoli, Provinsi Sulawesi Tengah	1000m camp, Gunung Dako, Kecamatan Galang, Kabupaten Tolitoli, Provinsi Sulawesi Tengah, Sulawesi Island, Indonesia	J. A. McGuire, J. Frederick, B. Karin
16132	B	Limnonectes sp. "T yellow"					2018-07-10	1903		46		7.27	1.06007	120.901	8	1077	selectively-logged forest, ground, on ground, on trail	Asia, Indonesia, Central Sulawesi, Toli Toli Regency, Indonesian Archipelago, Sulawesi	1000m camp, Gunung Dako, Kecamatan Galang, Kabupaten Tolitoli, Provinsi Sulawesi Tengah	1000m camp, Gunung Dako, Kecamatan Galang, Kabupaten Tolitoli, Provinsi Sulawesi Tengah, Sulawesi Island, Indonesia	J. A. McGuire, J. Frederick, B. Karin
16133	M	Sphenomorphus "nigrilabris" indet.		M			2018-07-10	1850		75	70 inc	9.64	1.05943	120.9	6	1107	selectively-logged forest, ground, on ground, on trail	Asia, Indonesia, Central Sulawesi, Toli Toli Regency, Indonesian Archipelago, Sulawesi	1000m camp, Gunung Dako, Kecamatan Galang, Kabupaten Tolitoli, Provinsi Sulawesi Tengah	1000m camp, Gunung Dako, Kecamatan Galang, Kabupaten Tolitoli, Provinsi Sulawesi Tengah, Sulawesi Island, Indonesia	J. A. McGuire, J. Frederick, B. Karin
16134	M	Calamorhabdium acuticeps					2018-07-09	2005				2.54	1.06363	120.897	3	935	secondary forest, ground, in stomach of Psammodynastes	Asia, Indonesia, Central Sulawesi, Toli Toli Regency, Indonesian Archipelago, Sulawesi	1000m camp, Gunung Dako, Kecamatan Galang, Kabupaten Tolitoli, Provinsi Sulawesi Tengah	1000m camp, Gunung Dako, Kecamatan Galang, Kabupaten Tolitoli, Provinsi Sulawesi Tengah, Sulawesi Island, Indonesia	J. A. McGuire, J. Frederick, B. Karin	pulled from stomach of Psammodynastes pulverulentus (JAM 16062)
16135	B	Kaloula baleata		M			2018-07-08	1800		56		14.62	1.08876	120.884		333	kampung/village, ground	Asia, Indonesia, Central Sulawesi, Toli Toli Regency, Indonesian Archipelago, Sulawesi		Desa Kinapasan, Kecamatan Galang, Kabupaten Tolitoli, Provinsi Sulawesi Tengah, Sulawesi Id., Indonesia	Awal Riyanto, Tri Laksono
16136	B	Cyrtodactylus sp. "pit"		F			2018-07-08	1955		41	52	1.07	1.08117	120.887		436	cacao plantation, on rock, rock	Asia, Indonesia, Central Sulawesi, Toli Toli Regency, Indonesian Archipelago, Sulawesi		Desa Kinapasan, Kecamatan Galang, Kabupaten Tolitoli, Provinsi Sulawesi Tengah, Sulawesi Id., Indonesia	Awal Riyanto, Tri Laksono		blood sample taken
16137	B	Cyrtodactylus sp. "pit"		M			2018-07-08	1955		60	62	3.29	1.08117	120.887		436	cacao plantation, on rock, rock	Asia, Indonesia, Central Sulawesi, Toli Toli Regency, Indonesian Archipelago, Sulawesi		Desa Kinapasan, Kecamatan Galang, Kabupaten Tolitoli, Provinsi Sulawesi Tengah, Sulawesi Id., Indonesia	Awal Riyanto, Tri Laksono
16138	M	Cyrtodactylus sp. "pit"		M			2018-07-08	2004		55	67	2.63	1.08082	120.887		441	cacao plantation, ground, boulder, rock	Asia, Indonesia, Central Sulawesi, Toli Toli Regency, Indonesian Archipelago, Sulawesi		Desa Kinapasan, Kecamatan Galang, Kabupaten Tolitoli, Provinsi Sulawesi Tengah, Sulawesi Id., Indonesia	Awal Riyanto, Tri Laksono
16139	M	Draco spilonotus SNP		F			2018-07-08	2011		68	137	4.65	1.0802	120.887		448	cacao plantation, ground, 200cm up sleeping on boulder, rock	Asia, Indonesia, Central Sulawesi, Toli Toli Regency, Indonesian Archipelago, Sulawesi		Desa Kinapasan, Kecamatan Galang, Kabupaten Tolitoli, Provinsi Sulawesi Tengah, Sulawesi Id., Indonesia	Awal Riyanto, Tri Laksono		blood sample taken
16140	M	Limnonectes heinrichi					2018-07-08	2058		51		11.84	1.07598	120.889		497	cacao plantation, in stream, on rock, rock	Asia, Indonesia, Central Sulawesi, Toli Toli Regency, Indonesian Archipelago, Sulawesi		Desa Kinapasan, Kecamatan Galang, Kabupaten Tolitoli, Provinsi Sulawesi Tengah, Sulawesi Id., Indonesia	Awal Riyanto, Tri Laksono	bright white ventrally
16141	M	Limnonectes heinrichi					2018-07-08	2058		47		8.78	1.07598	120.889		497	cacao plantation, in stream, on rock, rock	Asia, Indonesia, Central Sulawesi, Toli Toli Regency, Indonesian Archipelago, Sulawesi		Desa Kinapasan, Kecamatan Galang, Kabupaten Tolitoli, Provinsi Sulawesi Tengah, Sulawesi Id., Indonesia	Awal Riyanto, Tri Laksono	bright white ventrally
16142	B	Limnonectes larvaepartus					2018-07-08	2059		51		10.79	1.07581	120.889		503	cacao plantation, in stream, on rock, rock	Asia, Indonesia, Central Sulawesi, Toli Toli Regency, Indonesian Archipelago, Sulawesi		Desa Kinapasan, Kecamatan Galang, Kabupaten Tolitoli, Provinsi Sulawesi Tengah, Sulawesi Id., Indonesia	Awal Riyanto, Tri Laksono
16143	B	Limnonectes larvaepartus					2018-07-08	2101		51		10.79	1.07614	120.889		505	cacao plantation, in stream, on rock, rock	Asia, Indonesia, Central Sulawesi, Toli Toli Regency, Indonesian Archipelago, Sulawesi		Desa Kinapasan, Kecamatan Galang, Kabupaten Tolitoli, Provinsi Sulawesi Tengah, Sulawesi Id., Indonesia	Awal Riyanto, Tri Laksono	all with pale yellow ventral wash
16144	B	Limnonectes heinrichi					2018-07-08	2101		33		2.76	1.07614	120.889		505	cacao plantation, in stream, on rock, rock	Asia, Indonesia, Central Sulawesi, Toli Toli Regency, Indonesian Archipelago, Sulawesi		Desa Kinapasan, Kecamatan Galang, Kabupaten Tolitoli, Provinsi Sulawesi Tengah, Sulawesi Id., Indonesia	Awal Riyanto, Tri Laksono	bright white ventrally
16145	B	Ingerophrynus celebensis					2018-07-08	2101		33		2.18	1.07614	120.889		505	cacao plantation, in stream, on rock, rock	Asia, Indonesia, Central Sulawesi, Toli Toli Regency, Indonesian Archipelago, Sulawesi		Desa Kinapasan, Kecamatan Galang, Kabupaten Tolitoli, Provinsi Sulawesi Tengah, Sulawesi Id., Indonesia	Awal Riyanto, Tri Laksono
16146	M	Limnonectes larvaepartus		M			2018-07-08	2109		52		14.35	1.0753	120.889		519	cacao plantation, ground, on ground/trail	Asia, Indonesia, Central Sulawesi, Toli Toli Regency, Indonesian Archipelago, Sulawesi		Desa Kinapasan, Kecamatan Galang, Kabupaten Tolitoli, Provinsi Sulawesi Tengah, Sulawesi Id., Indonesia	Awal Riyanto, Tri Laksono
16147	B	Limnonectes heinrichi					2018-07-08	2115		46		7.14	1.07493	120.889		529	cacao plantation, in stream by waterfall, on waterfall, rock	Asia, Indonesia, Central Sulawesi, Toli Toli Regency, Indonesian Archipelago, Sulawesi		Desa Kinapasan, Kecamatan Galang, Kabupaten Tolitoli, Provinsi Sulawesi Tengah, Sulawesi Id., Indonesia	Awal Riyanto, Tri Laksono
16148	M	Limnonectes heinrichi		M			2018-07-08	2115		48		8.26	1.07493	120.889		529	cacao plantation, in stream by waterfall, on waterfall, rock	Asia, Indonesia, Central Sulawesi, Toli Toli Regency, Indonesian Archipelago, Sulawesi		Desa Kinapasan, Kecamatan Galang, Kabupaten Tolitoli, Provinsi Sulawesi Tengah, Sulawesi Id., Indonesia	Awal Riyanto, Tri Laksono
16149	M	Limnonectes heinrichi					2018-07-08	2115		52		10.42	1.07493	120.889		529	cacao plantation, in stream by waterfall, on waterfall, rock	Asia, Indonesia, Central Sulawesi, Toli Toli Regency, Indonesian Archipelago, Sulawesi		Desa Kinapasan, Kecamatan Galang, Kabupaten Tolitoli, Provinsi Sulawesi Tengah, Sulawesi Id., Indonesia	Awal Riyanto, Tri Laksono		blood sample taken
16150	B	Psammodynastes pulverulentus					2018-07-08	2125		315	67	10.55	1.07469	120.889		534	cacao plantation, 2m up	Asia, Indonesia, Central Sulawesi, Toli Toli Regency, Indonesian Archipelago, Sulawesi		Desa Kinapasan, Kecamatan Galang, Kabupaten Tolitoli, Provinsi Sulawesi Tengah, Sulawesi Id., Indonesia	Awal Riyanto, Tri Laksono
16151	B	Limnonectes heinrichi		M			2018-07-08	2140		54		12.13	1.07422	120.89		540	cacao plantation, in stream, on rock, rock	Asia, Indonesia, Central Sulawesi, Toli Toli Regency, Indonesian Archipelago, Sulawesi		Desa Kinapasan, Kecamatan Galang, Kabupaten Tolitoli, Provinsi Sulawesi Tengah, Sulawesi Id., Indonesia	Awal Riyanto, Tri Laksono	white ventrally
16152	M	Limnonectes heinrichi					2018-07-08	2140		27		1.49	1.07422	120.89		540	cacao plantation, in stream, on rock, rock	Asia, Indonesia, Central Sulawesi, Toli Toli Regency, Indonesian Archipelago, Sulawesi		Desa Kinapasan, Kecamatan Galang, Kabupaten Tolitoli, Provinsi Sulawesi Tengah, Sulawesi Id., Indonesia	Awal Riyanto, Tri Laksono
16153	B	Limnonectes heinrichi					2018-07-08	2153		61		20.43	1.07523	120.889		510	cacao plantation, near stream, on ground, leaf litter	Asia, Indonesia, Central Sulawesi, Toli Toli Regency, Indonesian Archipelago, Sulawesi		Desa Kinapasan, Kecamatan Galang, Kabupaten Tolitoli, Provinsi Sulawesi Tengah, Sulawesi Id., Indonesia	Awal Riyanto, Tri Laksono
16154	B	Limnonectes heinrichi		M			2018-07-08	2200		53		14.14	1.07528	120.889		512	cacao plantation, in stream, on rock, rock	Asia, Indonesia, Central Sulawesi, Toli Toli Regency, Indonesian Archipelago, Sulawesi		Desa Kinapasan, Kecamatan Galang, Kabupaten Tolitoli, Provinsi Sulawesi Tengah, Sulawesi Id., Indonesia	Awal Riyanto, Tri Laksono	white ventrally with yellow lateral wash--calling when captured
16155	B	Cyrtodactylus sp. "pit"		M			2018-07-08	2221		61	24 inc	3.56	1.08063	120.887		432	cacao plantation, ground, on ground near boulder, leaf litter	Asia, Indonesia, Central Sulawesi, Toli Toli Regency, Indonesian Archipelago, Sulawesi		Desa Kinapasan, Kecamatan Galang, Kabupaten Tolitoli, Provinsi Sulawesi Tengah, Sulawesi Id., Indonesia	Awal Riyanto, Tri Laksono
16156	B	Cyrtodactylus sp. "pit"		F			2018-07-08	2243		47	53	1.7	1.08639	120.886		356	cacao plantation, ground, on rock, rock	Asia, Indonesia, Central Sulawesi, Toli Toli Regency, Indonesian Archipelago, Sulawesi		Desa Kinapasan, Kecamatan Galang, Kabupaten Tolitoli, Provinsi Sulawesi Tengah, Sulawesi Id., Indonesia	Awal Riyanto, Tri Laksono
16157	M	Cyrtodactylus sp. "pit"		F			2018-07-08	2019		47	67 regen	4.28	1.08012	120.887		421	cacao plantation, on ground near boulder, rock	Asia, Indonesia, Central Sulawesi, Toli Toli Regency, Indonesian Archipelago, Sulawesi		Desa Kinapasan, Kecamatan Galang, Kabupaten Tolitoli, Provinsi Sulawesi Tengah, Sulawesi Id., Indonesia	Awal Riyanto, Tri Laksono
16158	M	Cyrtodactylus sp. "pit"					2018-07-08	2019		32	12 inc	0.56	1.08012	120.887		451	cacao plantation, ground, on boulder, rock	Asia, Indonesia, Central Sulawesi, Toli Toli Regency, Indonesian Archipelago, Sulawesi		Desa Kinapasan, Kecamatan Galang, Kabupaten Tolitoli, Provinsi Sulawesi Tengah, Sulawesi Id., Indonesia	Awal Riyanto, Tri Laksono
16159	M	Limnonectes larvaepartus					2018-07-08	2040		50		9.77	1.07648	120.889		505	cacao plantation, ground, on boulder, leaf litter	Asia, Indonesia, Central Sulawesi, Toli Toli Regency, Indonesian Archipelago, Sulawesi		Desa Kinapasan, Kecamatan Galang, Kabupaten Tolitoli, Provinsi Sulawesi Tengah, Sulawesi Id., Indonesia	Awal Riyanto, Tri Laksono	pale yellow with ventral wash
16160	M	Limnonectes heinrichi					2018-07-08	2043		34		3.45	1.0762	120.889		510	cacao plantation, in or near stream, on rock, rock	Asia, Indonesia, Central Sulawesi, Toli Toli Regency, Indonesian Archipelago, Sulawesi		Desa Kinapasan, Kecamatan Galang, Kabupaten Tolitoli, Provinsi Sulawesi Tengah, Sulawesi Id., Indonesia	Awal Riyanto, Tri Laksono
16161	B	Limnonectes larvaepartus					2018-07-08	2057		54		14.14	1.07613	120.889		505	cacao plantation, in stream, on rock, rock	Asia, Indonesia, Central Sulawesi, Toli Toli Regency, Indonesian Archipelago, Sulawesi		Desa Kinapasan, Kecamatan Galang, Kabupaten Tolitoli, Provinsi Sulawesi Tengah, Sulawesi Id., Indonesia	Awal Riyanto, Tri Laksono	pale yellow with ventral wash
16162	B	Cyrtodactylus sp. "pit"		F			2018-07-09	1937		63	64 regen	4.04	1.08654	120.886		373	cacao plantation, ground, on ground, leaf litter	Asia, Indonesia, Central Sulawesi, Toli Toli Regency, Indonesian Archipelago, Sulawesi		Desa Kinapasan, Kecamatan Galang, Kabupaten Tolitoli, Provinsi Sulawesi Tengah, Sulawesi Id., Indonesia	Awal Riyanto, Tri Laksono
16163	B	Cyrtodactylus sp. "pit"		M			2018-07-09	1940		56	67 regen	3.28	1.0863	120.886		369	cacao plantation, ground, on rock, rock	Asia, Indonesia, Central Sulawesi, Toli Toli Regency, Indonesian Archipelago, Sulawesi		Desa Kinapasan, Kecamatan Galang, Kabupaten Tolitoli, Provinsi Sulawesi Tengah, Sulawesi Id., Indonesia	Awal Riyanto, Tri Laksono
16164	B	Limnonectes larvaepartus					2018-07-09	2003		51		9.27	1.08198	120.889		418	cacao plantation, in stream, on rock, rock	Asia, Indonesia, Central Sulawesi, Toli Toli Regency, Indonesian Archipelago, Sulawesi		Desa Kinapasan, Kecamatan Galang, Kabupaten Tolitoli, Provinsi Sulawesi Tengah, Sulawesi Id., Indonesia	Awal Riyanto, Tri Laksono
16165	SPECIMEN LOST	Limnonectes heinrichi					2018-07-09	2003					1.08198	120.889		418		Asia, Indonesia, Central Sulawesi, Toli Toli Regency, Indonesian Archipelago, Sulawesi		Desa Kinapasan, Kecamatan Galang, Kabupaten Tolitoli, Provinsi Sulawesi Tengah, Sulawesi Id., Indonesia	Awal Riyanto, Tri Laksono	pale yellow with ventral wash
16166	M	Limnonectes larvaepartus					2018-07-09	2032		53		12.66	1.07974	120.891		468	cacao plantation, in stream	Asia, Indonesia, Central Sulawesi, Toli Toli Regency, Indonesian Archipelago, Sulawesi		Desa Kinapasan, Kecamatan Galang, Kabupaten Tolitoli, Provinsi Sulawesi Tengah, Sulawesi Id., Indonesia	Awal Riyanto, Tri Laksono
16167	M	Limnonectes heinrichi		F	yes		2018-07-09	2038		70		27.48	1.07975	120.891			cacao plantation	Asia, Indonesia, Central Sulawesi, Toli Toli Regency, Indonesian Archipelago, Sulawesi		Desa Kinapasan, Kecamatan Galang, Kabupaten Tolitoli, Provinsi Sulawesi Tengah, Sulawesi Id., Indonesia	Awal Riyanto, Tri Laksono	pale yellow with ventral wash
16168	M	Eutropis rudis		F			2018-07-09	2219		74	87 regen	9.61	1.07958	120.887		449	cacao plantation, ground, on ground sleeping, leaf litter	Asia, Indonesia, Central Sulawesi, Toli Toli Regency, Indonesian Archipelago, Sulawesi		Desa Kinapasan, Kecamatan Galang, Kabupaten Tolitoli, Provinsi Sulawesi Tengah, Sulawesi Id., Indonesia	Awal Riyanto, Tri Laksono	lemon-yellow throat coloration	blood sample taken
16169	B	Tytthoscincus "low elevation"		M			2018-07-09	2218		32.5	32	0.58	1.07959	120.887		451	cacao plantation, ground, ground, leaf litter	Asia, Indonesia, Central Sulawesi, Toli Toli Regency, Indonesian Archipelago, Sulawesi		Desa Kinapasan, Kecamatan Galang, Kabupaten Tolitoli, Provinsi Sulawesi Tengah, Sulawesi Id., Indonesia	Awal Riyanto, Tri Laksono	grey orange ventrally with fine speckling on threat	testes taken as supplemental
16170	B	Tytthoscincus "low elevation"		M			2018-07-09	2236		34	28 regen	0.82	1.07952	120.887		447		Asia, Indonesia, Central Sulawesi, Toli Toli Regency, Indonesian Archipelago, Sulawesi		Desa Kinapasan, Kecamatan Galang, Kabupaten Tolitoli, Provinsi Sulawesi Tengah, Sulawesi Id., Indonesia	Awal Riyanto, Tri Laksono	gray ventrally with fine speckling on gular region
16171	M	Tytthoscincus "low elevation"		M			2018-07-09	2240		31	35	0.6	1.07952	120.887		447		Asia, Indonesia, Central Sulawesi, Toli Toli Regency, Indonesian Archipelago, Sulawesi		Desa Kinapasan, Kecamatan Galang, Kabupaten Tolitoli, Provinsi Sulawesi Tengah, Sulawesi Id., Indonesia	Awal Riyanto, Tri Laksono	gray ventrally with fine speckling on gular region
16172	M	Tytthoscincus "low elevation"					2018-07-09	2300		20.5	22	0.16	1.07952	120.887		447		Asia, Indonesia, Central Sulawesi, Toli Toli Regency, Indonesian Archipelago, Sulawesi		Desa Kinapasan, Kecamatan Galang, Kabupaten Tolitoli, Provinsi Sulawesi Tengah, Sulawesi Id., Indonesia	Awal Riyanto, Tri Laksono
16173	B	Emoia caeruleocauda		M			2018-07-09	2243		47	64	2.11	1.07957	120.887		449		Asia, Indonesia, Central Sulawesi, Toli Toli Regency, Indonesian Archipelago, Sulawesi		Desa Kinapasan, Kecamatan Galang, Kabupaten Tolitoli, Provinsi Sulawesi Tengah, Sulawesi Id., Indonesia	Awal Riyanto, Tri Laksono		blood sample taken
16174	B	Eutropis rudis		F			2018-07-09	2250		78	81	8.34	1.07953	120.887		448		Asia, Indonesia, Central Sulawesi, Toli Toli Regency, Indonesian Archipelago, Sulawesi		Desa Kinapasan, Kecamatan Galang, Kabupaten Tolitoli, Provinsi Sulawesi Tengah, Sulawesi Id., Indonesia	Awal Riyanto, Tri Laksono	no vibrant coloration	blood sample taken
16175	M	Eutropis multifasciata		M			2018-07-09	2306		103	125	24.17	1.0797	120.887		450		Asia, Indonesia, Central Sulawesi, Toli Toli Regency, Indonesian Archipelago, Sulawesi		Desa Kinapasan, Kecamatan Galang, Kabupaten Tolitoli, Provinsi Sulawesi Tengah, Sulawesi Id., Indonesia	Awal Riyanto, Tri Laksono	no vibrant coloration
16176	M	Tytthoscincus "low elevation"		F	yes		2018-07-09	2306		34	42	0.78	1.0797	120.887		450		Asia, Indonesia, Central Sulawesi, Toli Toli Regency, Indonesian Archipelago, Sulawesi		Desa Kinapasan, Kecamatan Galang, Kabupaten Tolitoli, Provinsi Sulawesi Tengah, Sulawesi Id., Indonesia	Awal Riyanto, Tri Laksono	gray venter with fine speckling on gular region
16177	B	Tytthoscincus "low elevation"					2018-07-09	2328		36	37	0.9	1.08053	120.887		439		Asia, Indonesia, Central Sulawesi, Toli Toli Regency, Indonesian Archipelago, Sulawesi		Desa Kinapasan, Kecamatan Galang, Kabupaten Tolitoli, Provinsi Sulawesi Tengah, Sulawesi Id., Indonesia	Awal Riyanto, Tri Laksono	gray venter with fine speckling on gular region
16178	B	Eutropis rudis		F	yes		2018-07-09	2313		70	108	9.56	1.08036	120.887		445		Asia, Indonesia, Central Sulawesi, Toli Toli Regency, Indonesian Archipelago, Sulawesi		Desa Kinapasan, Kecamatan Galang, Kabupaten Tolitoli, Provinsi Sulawesi Tengah, Sulawesi Id., Indonesia	Awal Riyanto, Tri Laksono
16180	M	Tytthoscincus "low elevation"		F	yes		2018-07-09	2335		37	43	1.01	1.08059	120.887		439		Asia, Indonesia, Central Sulawesi, Toli Toli Regency, Indonesian Archipelago, Sulawesi		Desa Kinapasan, Kecamatan Galang, Kabupaten Tolitoli, Provinsi Sulawesi Tengah, Sulawesi Id., Indonesia	Awal Riyanto, Tri Laksono	venter translucent gray
16181	B	Tytthoscincus "low elevation"					2018-07-09	2335		23	27	0.31	1.08059	120.887		439		Asia, Indonesia, Central Sulawesi, Toli Toli Regency, Indonesian Archipelago, Sulawesi		Desa Kinapasan, Kecamatan Galang, Kabupaten Tolitoli, Provinsi Sulawesi Tengah, Sulawesi Id., Indonesia	Awal Riyanto, Tri Laksono
16182	lost?	Tytthoscincus "low elevation"					2018-07-09	2335					1.08059	120.887		439	cacao plantation, ground, ground, leaf litter	Asia, Indonesia, Central Sulawesi, Toli Toli Regency, Indonesian Archipelago, Sulawesi		Desa Kinapasan, Kecamatan Galang, Kabupaten Tolitoli, Provinsi Sulawesi Tengah, Sulawesi Id., Indonesia	Awal Riyanto, Tri Laksono
16183	B	Sphenomorphus nigrilabris "low elevation"		F	laid eggs		2018-07-09	2333		55	105	3.81	1.08058	120.887		439	cacao plantation, ground, ground, leaf litter	Asia, Indonesia, Central Sulawesi, Toli Toli Regency, Indonesian Archipelago, Sulawesi		Desa Kinapasan, Kecamatan Galang, Kabupaten Tolitoli, Provinsi Sulawesi Tengah, Sulawesi Id., Indonesia	Awal Riyanto, Tri Laksono	laid 2 white eggs in bag. Regular shape
16184	B	Coelognathus erythrurus		M			2018-07-09	1840		1219	324	455.9	1.08876	120.884		333	cacao plantation, ground	Asia, Indonesia, Central Sulawesi, Toli Toli Regency, Indonesian Archipelago, Sulawesi		Desa Kinapasan, Kecamatan Galang, Kabupaten Tolitoli, Provinsi Sulawesi Tengah, Sulawesi Id., Indonesia	Awal Riyanto, Tri Laksono		two liver tubes. blood sample taken
16185	B	Hebius celebicum		F			2018-07-09	854		278	69	8.51	1.07518	120.889		521	cacao plantation, ground, ground/trail, trail	Asia, Indonesia, Central Sulawesi, Toli Toli Regency, Indonesian Archipelago, Sulawesi		Desa Kinapasan, Kecamatan Galang, Kabupaten Tolitoli, Provinsi Sulawesi Tengah, Sulawesi Id., Indonesia	Awal Riyanto, Tri Laksono		blood sample taken
16186	M	Cyrtodactylus sp. "pit"		F			2018-07-09	2317		66	65 regen	4.33	1.08051	120.887		436	cacao plantation, ground	Asia, Indonesia, Central Sulawesi, Toli Toli Regency, Indonesian Archipelago, Sulawesi		Desa Kinapasan, Kecamatan Galang, Kabupaten Tolitoli, Provinsi Sulawesi Tengah, Sulawesi Id., Indonesia	Awal Riyanto, Tri Laksono
16187	M	Cyrtodactylus sp. "pit"		F			2018-07-09	2320		62	35 regen	3.44	1.08049	120.887		432	cacao plantation, ground	Asia, Indonesia, Central Sulawesi, Toli Toli Regency, Indonesian Archipelago, Sulawesi		Desa Kinapasan, Kecamatan Galang, Kabupaten Tolitoli, Provinsi Sulawesi Tengah, Sulawesi Id., Indonesia	Awal Riyanto, Tri Laksono
16188	M	Cyrtodactylus sp. "pit"		M			2018-07-09	2321		58	70	3.01	1.0806	120.887		436	cacao plantation, ground, ground, leaf litter	Asia, Indonesia, Central Sulawesi, Toli Toli Regency, Indonesian Archipelago, Sulawesi		Desa Kinapasan, Kecamatan Galang, Kabupaten Tolitoli, Provinsi Sulawesi Tengah, Sulawesi Id., Indonesia	Awal Riyanto, Tri Laksono
16189	B	Tytthoscincus "low elevation"					2018-07-09	2326		35	36	0.84	1.08057	120.887		439	cacao plantation, ground, ground, leaf litter	Asia, Indonesia, Central Sulawesi, Toli Toli Regency, Indonesian Archipelago, Sulawesi		Desa Kinapasan, Kecamatan Galang, Kabupaten Tolitoli, Provinsi Sulawesi Tengah, Sulawesi Id., Indonesia	Awal Riyanto, Tri Laksono	gray venter with fine dark gular speckling
16190	B	Tytthoscincus "low elevation"		M			2018-07-09	2326		35	30	0.75	1.08057	120.887		439	cacao plantation, ground, ground, leaf litter	Asia, Indonesia, Central Sulawesi, Toli Toli Regency, Indonesian Archipelago, Sulawesi		Desa Kinapasan, Kecamatan Galang, Kabupaten Tolitoli, Provinsi Sulawesi Tengah, Sulawesi Id., Indonesia	Awal Riyanto, Tri Laksono
16191	B	Cyrtodactylus sp. "pit"		F			2018-07-09	2326		56	63	2.74	1.08057	120.887		439	cacao plantation, ground, ground, leaf litter	Asia, Indonesia, Central Sulawesi, Toli Toli Regency, Indonesian Archipelago, Sulawesi		Desa Kinapasan, Kecamatan Galang, Kabupaten Tolitoli, Provinsi Sulawesi Tengah, Sulawesi Id., Indonesia	Awal Riyanto, Tri Laksono
16192	M	Eutropis rudis		M			2018-07-09	2328		74.5	130	13.15	1.08053	120.887		439	cacao plantation, ground, ground, leaf litter	Asia, Indonesia, Central Sulawesi, Toli Toli Regency, Indonesian Archipelago, Sulawesi		Desa Kinapasan, Kecamatan Galang, Kabupaten Tolitoli, Provinsi Sulawesi Tengah, Sulawesi Id., Indonesia	Awal Riyanto, Tri Laksono	pale blue throat	blood sample taken
16193	M	Limnonectes larvaepartus					2018-07-09	2038		52		12.22	1.07975	120.891		481		Asia, Indonesia, Central Sulawesi, Toli Toli Regency, Indonesian Archipelago, Sulawesi		Desa Kinapasan, Kecamatan Galang, Kabupaten Tolitoli, Provinsi Sulawesi Tengah, Sulawesi Id., Indonesia	Awal Riyanto, Tri Laksono	specimen escaped during CTmax trials
16194	B	Limnonectes heinrichi					2018-07-09	2101		66		26.53	1.07967	120.891		463	cacao plantation, in stream, on rock, rock	Asia, Indonesia, Central Sulawesi, Toli Toli Regency, Indonesian Archipelago, Sulawesi		Desa Kinapasan, Kecamatan Galang, Kabupaten Tolitoli, Provinsi Sulawesi Tengah, Sulawesi Id., Indonesia	Awal Riyanto, Tri Laksono
16195	B	Limnonectes heinrichi					2018-07-09	2101		68		29.76	1.07967	120.891		463	cacao plantation, in stream, on rock, rock	Asia, Indonesia, Central Sulawesi, Toli Toli Regency, Indonesian Archipelago, Sulawesi		Desa Kinapasan, Kecamatan Galang, Kabupaten Tolitoli, Provinsi Sulawesi Tengah, Sulawesi Id., Indonesia	Awal Riyanto, Tri Laksono
16196	M	Limnonectes heinrichi					2018-07-09	2106		48		8.74	1.07979	120.891		472	cacao plantation, in stream	Asia, Indonesia, Central Sulawesi, Toli Toli Regency, Indonesian Archipelago, Sulawesi		Desa Kinapasan, Kecamatan Galang, Kabupaten Tolitoli, Provinsi Sulawesi Tengah, Sulawesi Id., Indonesia	Awal Riyanto, Tri Laksono	white ventrally
16197	B	Limnonectes larvaepartus		F	yes		2018-07-09	2132		52		10.54	1.08085	120.889		410	cacao plantation	Asia, Indonesia, Central Sulawesi, Toli Toli Regency, Indonesian Archipelago, Sulawesi		Desa Kinapasan, Kecamatan Galang, Kabupaten Tolitoli, Provinsi Sulawesi Tengah, Sulawesi Id., Indonesia	Awal Riyanto, Tri Laksono	yellow abdomen, darker yellow on legs
16198	M	Chalcorana mocquardi					2018-07-09	2038		39		2.45	1.07973	120.892			cacao plantation	Asia, Indonesia, Central Sulawesi, Toli Toli Regency, Indonesian Archipelago, Sulawesi		Desa Kinapasan, Kecamatan Galang, Kabupaten Tolitoli, Provinsi Sulawesi Tengah, Sulawesi Id., Indonesia	Awal Riyanto, Tri Laksono	lemon yellow venter & lip stripe
16199	B	Chalcorana macrops					2018-07-09	2101		35		2.11	1.07967	120.891		463	cacao plantation, in stream, on rock, rock	Asia, Indonesia, Central Sulawesi, Toli Toli Regency, Indonesian Archipelago, Sulawesi		Desa Kinapasan, Kecamatan Galang, Kabupaten Tolitoli, Provinsi Sulawesi Tengah, Sulawesi Id., Indonesia	Awal Riyanto, Tri Laksono
16200	B	Limnonectes heinrichi					2018-07-09	2003		46		9.13	1.08198	120.889		418	cacao plantation, in stream, on rock, rock	Asia, Indonesia, Central Sulawesi, Toli Toli Regency, Indonesian Archipelago, Sulawesi		Desa Kinapasan, Kecamatan Galang, Kabupaten Tolitoli, Provinsi Sulawesi Tengah, Sulawesi Id., Indonesia	Awal Riyanto, Tri Laksono	pearly white ventrally
16201	M/B	Polypedates iskandari	T				2018-07-09											Asia, Indonesia, Central Sulawesi, Toli Toli Regency, Indonesian Archipelago, Sulawesi		Desa Kinapasan, Kecamatan Galang, Kabupaten Tolitoli, Provinsi Sulawesi Tengah, Sulawesi Id., Indonesia	Awal Riyanto, Tri Laksono
16202	B	Limnonectes heinrichi					2018-07-08	2101		6.5		22.21	1.07614	120.889		505	cacao plantation	Asia, Indonesia, Central Sulawesi, Toli Toli Regency, Indonesian Archipelago, Sulawesi		Desa Kinapasan, Kecamatan Galang, Kabupaten Tolitoli, Provinsi Sulawesi Tengah, Sulawesi Id., Indonesia	Awal Riyanto, Tri Laksono
16203	B	Sphenomorphus celebensis		M			2018-07-11	1527		65	44 inc	5.38	1.05233	120.912	7	1507	primary forest, ground, on 3" log on ground, log, sticky 1530-46	Asia, Indonesia, Central Sulawesi, Toli Toli Regency, Indonesian Archipelago, Sulawesi		1000m camp, Gunung Dako, Kecamatan Galang, Kabupaten Tolitoli, Provinsi Sulawesi Tengah, Sulawesi Island, Indonesia	J. A. McGuire, J. Frederick, B. Karin
16204	M	Sphenomorphus nigrilabris "high elevation"		F			2018-07-11	1620		76	146	9.23	1.05342	120.909	8	1386	primary forest, ground, on ground beside log, ground, sticky 1530-13	Asia, Indonesia, Central Sulawesi, Toli Toli Regency, Indonesian Archipelago, Sulawesi		1000m camp, Gunung Dako, Kecamatan Galang, Kabupaten Tolitoli, Provinsi Sulawesi Tengah, Sulawesi Island, Indonesia	J. A. McGuire, J. Frederick, B. Karin
16205	M	Sphenomorphus nigrilabris "high elevation"		M			2018-07-11	1900		67	36 inc	6.66	1.06006	120.901	9	1078	selectively-logged forest, ground, on ground between root buttresses, ground, sticky 1000-33	Asia, Indonesia, Central Sulawesi, Toli Toli Regency, Indonesian Archipelago, Sulawesi		1000m camp, Gunung Dako, Kecamatan Galang, Kabupaten Tolitoli, Provinsi Sulawesi Tengah, Sulawesi Island, Indonesia	J. A. McGuire, J. Frederick, B. Karin
16206	M	Sphenomorphus "nigrilabris" indet.		M			2018-07-11	1903		66.5	24 inc	6.57	1.06058	120.901	7	1065	selectively-logged forest, ground, 0.2 m up, 24" trunk, D, sticky 1000-28	Asia, Indonesia, Central Sulawesi, Toli Toli Regency, Indonesian Archipelago, Sulawesi		1000m camp, Gunung Dako, Kecamatan Galang, Kabupaten Tolitoli, Provinsi Sulawesi Tengah, Sulawesi Island, Indonesia	J. A. McGuire, J. Frederick, B. Karin	very pale blue throat coloration
16207	M	Limnonectes sp. "T yellow"					2018-07-11	1800		41		5.78	1.05807	120.901	14	1149	primary forest, ground, dry bed, on ground, dead leaf	Asia, Indonesia, Central Sulawesi, Toli Toli Regency, Indonesian Archipelago, Sulawesi		1000m camp, Gunung Dako, Kecamatan Galang, Kabupaten Tolitoli, Provinsi Sulawesi Tengah, Sulawesi Island, Indonesia	J. A. McGuire, J. Frederick, B. Karin	recorded ~1055-1062.mp3
16208	M	Rhabdophis chrysargoides					2018-07-11	1845		325	152	9.18	1.05821	120.901	8	1137	primary forest, ground, 0.3 m up tree buttress, 40" tree, buttress, sticky 1000-53	Asia, Indonesia, Central Sulawesi, Toli Toli Regency, Indonesian Archipelago, Sulawesi		1000m camp, Gunung Dako, Kecamatan Galang, Kabupaten Tolitoli, Provinsi Sulawesi Tengah, Sulawesi Island, Indonesia	J. A. McGuire, J. Frederick, B. Karin
16209	B	Sphenomorphus nigrilabris "low elevation"		M			2018-07-11			62	99	5.32	1.06783	120.894		799	secondary forest, ground, sticky 750-8	Asia, Indonesia, Central Sulawesi, Toli Toli Regency, Indonesian Archipelago, Sulawesi		1000m camp, Gunung Dako, Kecamatan Galang, Kabupaten Tolitoli, Provinsi Sulawesi Tengah, Sulawesi Island, Indonesia	J. A. McGuire, J. Frederick, B. Karin
16210	M	Sphenomorphus nigrilabris "low elevation"		M			2018-07-11			58	107	4.74	1.06763	120.894		801	secondary forest, ground, sticky 750-9	Asia, Indonesia, Central Sulawesi, Toli Toli Regency, Indonesian Archipelago, Sulawesi		1000m camp, Gunung Dako, Kecamatan Galang, Kabupaten Tolitoli, Provinsi Sulawesi Tengah, Sulawesi Island, Indonesia	J. A. McGuire, J. Frederick, B. Karin	pale orange on side of neck. Yellow suffusion above and below the mouth
16211	M	Sphenomorphus nigrilabris "low elevation"		M			2018-07-11			58	31 inc	4.5	1.06763	120.894		801	secondary forest, ground, sticky 750-9	Asia, Indonesia, Central Sulawesi, Toli Toli Regency, Indonesian Archipelago, Sulawesi		1000m camp, Gunung Dako, Kecamatan Galang, Kabupaten Tolitoli, Provinsi Sulawesi Tengah, Sulawesi Island, Indonesia	J. A. McGuire, J. Frederick, B. Karin
16212	B	Sphenomorphus nigrilabris "low elevation"		M			2018-07-11			53	76	3.11	1.06713	120.894		809	secondary forest, ground, sticky 750-11	Asia, Indonesia, Central Sulawesi, Toli Toli Regency, Indonesian Archipelago, Sulawesi		1000m camp, Gunung Dako, Kecamatan Galang, Kabupaten Tolitoli, Provinsi Sulawesi Tengah, Sulawesi Island, Indonesia	J. A. McGuire, J. Frederick, B. Karin	pale blue throat patch
16213	B	Sphenomorphus nigrilabris "low elevation"					2018-07-11			55	105	4.02	1.06651	120.894		831	secondary forest, ground, sticky 750-15	Asia, Indonesia, Central Sulawesi, Toli Toli Regency, Indonesian Archipelago, Sulawesi		1000m camp, Gunung Dako, Kecamatan Galang, Kabupaten Tolitoli, Provinsi Sulawesi Tengah, Sulawesi Island, Indonesia	J. A. McGuire, J. Frederick, B. Karin	obscure white dewlap
16214	M	Sphenomorphus nigrilabris "low elevation"					2018-07-11			41.5	82	1.67	1.06648	120.894		835	secondary forest, ground, sticky 750-16	Asia, Indonesia, Central Sulawesi, Toli Toli Regency, Indonesian Archipelago, Sulawesi		1000m camp, Gunung Dako, Kecamatan Galang, Kabupaten Tolitoli, Provinsi Sulawesi Tengah, Sulawesi Island, Indonesia	J. A. McGuire, J. Frederick, B. Karin
16215	M	Sphenomorphus nigrilabris "low elevation"					2018-07-11			32	42 inc	0.74	1.06461	120.894		887	secondary forest, g, sticky 750-24	Asia, Indonesia, Central Sulawesi, Toli Toli Regency, Indonesian Archipelago, Sulawesi		1000m camp, Gunung Dako, Kecamatan Galang, Kabupaten Tolitoli, Provinsi Sulawesi Tengah, Sulawesi Island, Indonesia	J. A. McGuire, J. Frederick, B. Karin
16216	M	Sphenomorphus nigrilabris "low elevation"					2018-07-11			26	6	0.34	1.06401	120.895		913	secondary forest, g, sticky 750-31	Asia, Indonesia, Central Sulawesi, Toli Toli Regency, Indonesian Archipelago, Sulawesi		1000m camp, Gunung Dako, Kecamatan Galang, Kabupaten Tolitoli, Provinsi Sulawesi Tengah, Sulawesi Island, Indonesia	J. A. McGuire, J. Frederick, B. Karin
16217	M	Sphenomorphus nigrilabris "low elevation"					2018-07-11			23	6 inc	6.27	1.06401	120.895		913	secondary forest, g, sticky 750-31	Asia, Indonesia, Central Sulawesi, Toli Toli Regency, Indonesian Archipelago, Sulawesi		1000m camp, Gunung Dako, Kecamatan Galang, Kabupaten Tolitoli, Provinsi Sulawesi Tengah, Sulawesi Island, Indonesia	J. A. McGuire, J. Frederick, B. Karin
16218	B	Sphenomorphus nigrilabris "low elevation"		F			2018-07-11			60	71 regen	5.04	1.06597	120.895		839	secondary forest, g, sticky 750-20	Asia, Indonesia, Central Sulawesi, Toli Toli Regency, Indonesian Archipelago, Sulawesi		1000m camp, Gunung Dako, Kecamatan Galang, Kabupaten Tolitoli, Provinsi Sulawesi Tengah, Sulawesi Island, Indonesia	J. A. McGuire, J. Frederick, B. Karin
16219	B	Sphenomorphus nigrilabris "low elevation"		F	yes		2018-07-11			63	91	4.82	1.06513	120.894		867	secondary forst, g, sticky 750-23	Asia, Indonesia, Central Sulawesi, Toli Toli Regency, Indonesian Archipelago, Sulawesi		1000m camp, Gunung Dako, Kecamatan Galang, Kabupaten Tolitoli, Provinsi Sulawesi Tengah, Sulawesi Island, Indonesia	J. A. McGuire, J. Frederick, B. Karin
16220	M	Occidozyga semipalmata "low elevation"					2018-07-11	1000		17		0.57	1.09242	120.885		326	kebun, on ground	Asia, Indonesia, Central Sulawesi, Toli Toli Regency, Indonesian Archipelago, Sulawesi		1000m camp, Gunung Dako, Kecamatan Galang, Kabupaten Tolitoli, Provinsi Sulawesi Tengah, Sulawesi Island, Indonesia	J. A. McGuire, J. Frederick, B. Karin
16221	M	Sphenomorphus nigrilabris "low elevation"					2018-07-12			36	40 inc	1.17	1.06833	120.894		786	secondary forest, g, sticky 750-31	Asia, Indonesia, Central Sulawesi, Toli Toli Regency, Indonesian Archipelago, Sulawesi		1000m camp, Gunung Dako, Kecamatan Galang, Kabupaten Tolitoli, Provinsi Sulawesi Tengah, Sulawesi Island, Indonesia	J. A. McGuire, J. Frederick, B. Karin
16222	M	Sphenomorphus nigrilabris "low elevation"					2018-07-12			40	61 inc	1.91	1.06783	120.894		799	secondary forest, g, sticky 750-8	Asia, Indonesia, Central Sulawesi, Toli Toli Regency, Indonesian Archipelago, Sulawesi		1000m camp, Gunung Dako, Kecamatan Galang, Kabupaten Tolitoli, Provinsi Sulawesi Tengah, Sulawesi Island, Indonesia	J. A. McGuire, J. Frederick, B. Karin
16223	B	Sphenomorphus nigrilabris "low elevation"		M			2018-07-12			59	57 inc	4.76	1.06513	120.894		867	secondary forest, g, sticky 750-23	Asia, Indonesia, Central Sulawesi, Toli Toli Regency, Indonesian Archipelago, Sulawesi		1000m camp, Gunung Dako, Kecamatan Galang, Kabupaten Tolitoli, Provinsi Sulawesi Tengah, Sulawesi Island, Indonesia	J. A. McGuire, J. Frederick, B. Karin
16224	B	Sphenomorphus nigrilabris "low elevation"		M			2018-07-12			55	49 regen	3.55	1.06461	120.894		887	secondary forest, g, sticky 750-25	Asia, Indonesia, Central Sulawesi, Toli Toli Regency, Indonesian Archipelago, Sulawesi		1000m camp, Gunung Dako, Kecamatan Galang, Kabupaten Tolitoli, Provinsi Sulawesi Tengah, Sulawesi Island, Indonesia	J. A. McGuire, J. Frederick, B. Karin
16225	M	Sphenomorphus nigrilabris "low elevation"					2018-07-12	1640		39	67	1.38	1.06813	120.894	10	771	secondary forest, g, on tree buttress, sticky 750-4	Asia, Indonesia, Central Sulawesi, Toli Toli Regency, Indonesian Archipelago, Sulawesi		1000m camp, Gunung Dako, Kecamatan Galang, Kabupaten Tolitoli, Provinsi Sulawesi Tengah, Sulawesi Island, Indonesia	J. A. McGuire, J. Frederick, B. Karin
16226	M	Sphenomorphus nigrilabris "high elevation"		M			2018-07-12	1702		65	105	6.04	1.05664	120.902	10	1187	primary forest, g, 0.4 m up, root buttress, sticky 1000-72	Asia, Indonesia, Central Sulawesi, Toli Toli Regency, Indonesian Archipelago, Sulawesi		1000m camp, Gunung Dako, Kecamatan Galang, Kabupaten Tolitoli, Provinsi Sulawesi Tengah, Sulawesi Island, Indonesia	J. A. McGuire, J. Frederick, B. Karin
16227	B	Cyrtodactylus fumosus		M			2018-07-12	1552		83	83	7.68	1.05744	120.901	10	1128	primary forest, g, 1 m up, 30" tree, tree buttress, sticky 1000-38	Asia, Indonesia, Central Sulawesi, Toli Toli Regency, Indonesian Archipelago, Sulawesi		1000m camp, Gunung Dako, Kecamatan Galang, Kabupaten Tolitoli, Provinsi Sulawesi Tengah, Sulawesi Island, Indonesia	J. A. McGuire, J. Frederick, B. Karin	photo
16228	M	Sphenomorphus celebensis		F			2018-07-12	1640		64	100 REGEN	4.4	1.05273	120.912	7	1507	primary forest, g, on 3" log on ground, log, sticky 1530-46	Asia, Indonesia, Central Sulawesi, Toli Toli Regency, Indonesian Archipelago, Sulawesi		1000m camp, Gunung Dako, Kecamatan Galang, Kabupaten Tolitoli, Provinsi Sulawesi Tengah, Sulawesi Island, Indonesia	J. A. McGuire, J. Frederick, B. Karin
16229	M	Sphenomorphus celebensis		F			2018-07-12	1701		55	94	3.39	1.0531	120.911	5	1447	primary forest, g, 10" up on tree buttress, 14" tree, d, sticky 1530-45	Asia, Indonesia, Central Sulawesi, Toli Toli Regency, Indonesian Archipelago, Sulawesi		1000m camp, Gunung Dako, Kecamatan Galang, Kabupaten Tolitoli, Provinsi Sulawesi Tengah, Sulawesi Island, Indonesia	J. A. McGuire, J. Frederick, B. Karin
16230	M	Sphenomorphus nigrilabris "high elevation"		M			2018-07-12	1720		71	126	8.32	1.05348	120.907	3	1360	primary forest, g, 24" log on ground in clearing, log, sticky 1530-4	Asia, Indonesia, Central Sulawesi, Toli Toli Regency, Indonesian Archipelago, Sulawesi		1000m camp, Gunung Dako, Kecamatan Galang, Kabupaten Tolitoli, Provinsi Sulawesi Tengah, Sulawesi Island, Indonesia	J. A. McGuire, J. Frederick, B. Karin
16231	M	Sphenomorphus nigrilabris "high elevation"					2018-07-12	1755		36	23 INC	1.17	1.06008	120.901	10	1082	selectively-logged forest, g, on ground under overhanging boulder, ground, sticky 1000-32	Asia, Indonesia, Central Sulawesi, Toli Toli Regency, Indonesian Archipelago, Sulawesi		1000m camp, Gunung Dako, Kecamatan Galang, Kabupaten Tolitoli, Provinsi Sulawesi Tengah, Sulawesi Island, Indonesia	J. A. McGuire, J. Frederick, B. Karin
16232	M	Sphenomorphus nigrilabris "high elevation"					2018-07-12	1807		44	40 INC	1.89	1.06198	120.9	7	1018	selectively-logged forest, g, on 10" log on ground, log, sticky 1000-6	Asia, Indonesia, Central Sulawesi, Toli Toli Regency, Indonesian Archipelago, Sulawesi		1000m camp, Gunung Dako, Kecamatan Galang, Kabupaten Tolitoli, Provinsi Sulawesi Tengah, Sulawesi Island, Indonesia	J. A. McGuire, J. Frederick, B. Karin
16233	M	Eutropis macrophthalma		M			2018-07-09			123	209	45.76	1.05781	120.901	7	1147	primary forest, g, on ground between tree buttresses, ground, sticky 1000-55	Asia, Indonesia, Central Sulawesi, Toli Toli Regency, Indonesian Archipelago, Sulawesi		1000m camp, Gunung Dako, Kecamatan Galang, Kabupaten Tolitoli, Provinsi Sulawesi Tengah, Sulawesi Island, Indonesia	J. A. McGuire, J. Frederick, B. Karin	yellow-orange ventrally. blood sample taken.
16234	M	Tytthoscincus "middle elevation"		F	yes		2018-07-11	1500		37	41	1.14	1.05647	120.902		1249	primary forest, g, on ground, leaf litter	Asia, Indonesia, Central Sulawesi, Toli Toli Regency, Indonesian Archipelago, Sulawesi		1000m camp, Gunung Dako, Kecamatan Galang, Kabupaten Tolitoli, Provinsi Sulawesi Tengah, Sulawesi Island, Indonesia	J. A. McGuire, J. Frederick, B. Karin
16256	M	Sphenomorphus "nigrilabris" indet.		M			2018-07-13	1907		62	114	6.15	1.06127	120.9	6	1046	selectively-logged forest, g, on ground beside stump buttress, buttress, sticky 1000-16	Asia, Indonesia, Central Sulawesi, Toli Toli Regency, Indonesian Archipelago, Sulawesi		1000m camp, Gunung Dako, Kecamatan Galang, Kabupaten Tolitoli, Provinsi Sulawesi Tengah, Sulawesi Island, Indonesia	J. A. McGuire, J. Frederick, B. Karin	bright tangarine orange head and throat, lemon yellow ventrally everywhere else, lipe stripe vivid orange
16236	M	Oreophryne "puncak"					2018-07-10	1116		11.5		0.42	1.06011	120.935	11	2254	montane primary forest, g	Asia, Indonesia, Central Sulawesi, Toli Toli Regency, Indonesian Archipelago, Sulawesi		1700m camp, Ganung Dako	Evans	photo; red dorsal coloration
16237	B	Sphenomorphus nigrilabris "high elevation"		M			2018-07-07			63	104	5.68	1.05682	120.902	6	1182	primary forest, g, sticky 1000-70	Asia, Indonesia, Central Sulawesi, Toli Toli Regency, Indonesian Archipelago, Sulawesi		1000m camp, Gunung Dako, Kecamatan Galang, Kabupaten Tolitoli, Provinsi Sulawesi Tengah, Sulawesi Island, Indonesia	J. A. McGuire, J. Frederick, B. Karin	white lip stripe and throat
16238	M	Oreophryne "middle elevation"					2018-07-11	1931		20		0.71	1.05339	120.909	4	1428	primary forest, g, grass blade	Asia, Indonesia, Central Sulawesi, Toli Toli Regency, Indonesian Archipelago, Sulawesi		1000m camp, Gunung Dako, Kecamatan Galang, Kabupaten Tolitoli, Provinsi Sulawesi Tengah, Sulawesi Island, Indonesia	J. A. McGuire, J. Frederick, B. Karin	tan with darker tan mottling
16239	B	Emoia caeruleocauda					2018-07-11	1000		30	38 inc	0.44	1.07523	120.889		570	cacao plantation, g, ground, leaf litter	Asia, Indonesia, Central Sulawesi, Toli Toli Regency, Indonesian Archipelago, Sulawesi		Desa Kinapasan, Kecamatan Galang, Kabupaten Tolitoli, Provinsi Sulawesi Tengah, Sulawesi Id., Indonesia	Awal Riyanto, Tri Laksono
16240	B	Emoia caeruleocauda					2018-07-11	1000		27	48	0.39	1.07523	120.889		570	cacao plantation, g, ground, leaf litter	Asia, Indonesia, Central Sulawesi, Toli Toli Regency, Indonesian Archipelago, Sulawesi		Desa Kinapasan, Kecamatan Galang, Kabupaten Tolitoli, Provinsi Sulawesi Tengah, Sulawesi Id., Indonesia	Awal Riyanto, Tri Laksono
16241	M	Emoia caeruleocauda					2018-07-11	1000		31	60	0.51	1.07523	120.889		570	cacao plantation, g, ground, leaf litter	Asia, Indonesia, Central Sulawesi, Toli Toli Regency, Indonesian Archipelago, Sulawesi		Desa Kinapasan, Kecamatan Galang, Kabupaten Tolitoli, Provinsi Sulawesi Tengah, Sulawesi Id., Indonesia	Awal Riyanto, Tri Laksono
16242	B	Emoia caeruleocauda					2018-07-11	1000		33	64	0.67	1.07523	120.889		570	cacao plantation, g, ground, leaf litter	Asia, Indonesia, Central Sulawesi, Toli Toli Regency, Indonesian Archipelago, Sulawesi		Desa Kinapasan, Kecamatan Galang, Kabupaten Tolitoli, Provinsi Sulawesi Tengah, Sulawesi Id., Indonesia	Awal Riyanto, Tri Laksono
16243	B	Sphenomorphus nigrilabris "low elevation"					2018-07-11	1000		53	74	2.97	1.07523	120.889		570	cacao plantation, g, ground, leaf litter	Asia, Indonesia, Central Sulawesi, Toli Toli Regency, Indonesian Archipelago, Sulawesi		Desa Kinapasan, Kecamatan Galang, Kabupaten Tolitoli, Provinsi Sulawesi Tengah, Sulawesi Id., Indonesia	Awal Riyanto, Tri Laksono
16244	M	Tytthoscincus "low elevation"					2018-07-09	2335		25	30	0.33	1.08059	120.887		439	ground	Asia, Indonesia, Central Sulawesi, Toli Toli Regency, Indonesian Archipelago, Sulawesi		Desa Kinapasan, Kecamatan Galang, Kabupaten Tolitoli, Provinsi Sulawesi Tengah, Sulawesi Id., Indonesia	Awal Riyanto, Tri Laksono
16245	M	Psammodynastes pulverulentus		F			2018-07-13	1223		302	68	8.05	1.068	120.894		776	secondary forest, g, on ground	Asia, Indonesia, Central Sulawesi, Toli Toli Regency, Indonesian Archipelago, Sulawesi		1000m camp, Gunung Dako, Kecamatan Galang, Kabupaten Tolitoli, Provinsi Sulawesi Tengah, Sulawesi Island, Indonesia	J. A. McGuire, J. Frederick, B. Karin
16246	M	Draco spilonotus SNP		M			2018-07-13	1223		64	151	3.54	1.06304	120.899	4	1015	selectively-logged forest, g, 5m up, 12" dead tree, 16" bh shade, d	Asia, Indonesia, Central Sulawesi, Toli Toli Regency, Indonesian Archipelago, Sulawesi		1000m camp, Gunung Dako, Kecamatan Galang, Kabupaten Tolitoli, Provinsi Sulawesi Tengah, Sulawesi Island, Indonesia	J. A. McGuire, J. Frederick, B. Karin
16247	B	Sphenomorphus nigrilabris "low elevation"		F			2018-07-13			58	111	3.81	1.06669	120.894		822	secondary forest, g, sticky 750-14	Asia, Indonesia, Central Sulawesi, Toli Toli Regency, Indonesian Archipelago, Sulawesi		1000m camp, Gunung Dako, Kecamatan Galang, Kabupaten Tolitoli, Provinsi Sulawesi Tengah, Sulawesi Island, Indonesia	J. A. McGuire, J. Frederick, B. Karin	white throat
16248	B	Sphenomorphus nigrilabris "low elevation"		M			2018-07-13			57	79	4.36	1.06833	120.894		785	secondary forest, g, sticky 750-2	Asia, Indonesia, Central Sulawesi, Toli Toli Regency, Indonesian Archipelago, Sulawesi		1000m camp, Gunung Dako, Kecamatan Galang, Kabupaten Tolitoli, Provinsi Sulawesi Tengah, Sulawesi Island, Indonesia	J. A. McGuire, J. Frederick, B. Karin	blue throat, white lip stripe
16249	M	Sphenomorphus nigrilabris "low elevation"		F			2018-07-13			60	114	4.6	1.06651	120.894		831	secondary forest, g, sticky 750-13	Asia, Indonesia, Central Sulawesi, Toli Toli Regency, Indonesian Archipelago, Sulawesi		1000m camp, Gunung Dako, Kecamatan Galang, Kabupaten Tolitoli, Provinsi Sulawesi Tengah, Sulawesi Island, Indonesia	J. A. McGuire, J. Frederick, B. Karin
16250	M	Sphenomorphus nigrilabris "low elevation"		M			2018-07-13			58	99	4.37	1.06651	120.894		831	secondary forest, g, sticky 750-15	Asia, Indonesia, Central Sulawesi, Toli Toli Regency, Indonesian Archipelago, Sulawesi		1000m camp, Gunung Dako, Kecamatan Galang, Kabupaten Tolitoli, Provinsi Sulawesi Tengah, Sulawesi Island, Indonesia	J. A. McGuire, J. Frederick, B. Karin	day-glo green throat, lip stripe obscure
16251	B	Eutropis rudis		F			2018-07-13			79	100 regen	13.02	1.06366	120.897		943	secondary forest, g, sticky 750-34	Asia, Indonesia, Central Sulawesi, Toli Toli Regency, Indonesian Archipelago, Sulawesi		1000m camp, Gunung Dako, Kecamatan Galang, Kabupaten Tolitoli, Provinsi Sulawesi Tengah, Sulawesi Island, Indonesia	J. A. McGuire, J. Frederick, B. Karin	tan ventrally throughout
16252	B	Sphenomorphus nigrilabris "high elevation"					2018-07-13	1630		75	154	9.2	1.05603	120.902	8	1216	primary forest, g, 0.6 m up, root buttress, sticky 1000-78	Asia, Indonesia, Central Sulawesi, Toli Toli Regency, Indonesian Archipelago, Sulawesi		1000m camp, Gunung Dako, Kecamatan Galang, Kabupaten Tolitoli, Provinsi Sulawesi Tengah, Sulawesi Island, Indonesia	J. A. McGuire, J. Frederick, B. Karin	gray htroat, diffuse lip stripe
16253	B	Sphenomorphus nigrilabris "high elevation"		M			2018-07-13	1820		75	96	9.6	1.05587	120.902	8	1221	primary forest, g, 0.3 m up, 12" tree, root buttress, sticky 1000-81	Asia, Indonesia, Central Sulawesi, Toli Toli Regency, Indonesian Archipelago, Sulawesi		1000m camp, Gunung Dako, Kecamatan Galang, Kabupaten Tolitoli, Provinsi Sulawesi Tengah, Sulawesi Island, Indonesia	J. A. McGuire, J. Frederick, B. Karin	orange suffused throat, white lip stripe. blood sample taken
16254	B	Sphenomorphus sp. "green"		M			2018-07-13	1828		81	144	10.5	1.05638	120.902	8	1202	primary forest, g, 0.8m up, 50" tree, d, sticky 1000-75	Asia, Indonesia, Central Sulawesi, Toli Toli Regency, Indonesian Archipelago, Sulawesi		1000m camp, Gunung Dako, Kecamatan Galang, Kabupaten Tolitoli, Provinsi Sulawesi Tengah, Sulawesi Island, Indonesia	J. A. McGuire, J. Frederick, B. Karin	pale green ventrally. blood sample taken, and testes.
16255	B	Sphenomorphus nigrilabris "high elevation"		M			2018-07-13	1845		73	108	7.95	1.05854	120.901	7	1135	primary forest, g, on ground between root buttresses, small root buttresses, sticky 1000-50	Asia, Indonesia, Central Sulawesi, Toli Toli Regency, Indonesian Archipelago, Sulawesi		1000m camp, Gunung Dako, Kecamatan Galang, Kabupaten Tolitoli, Provinsi Sulawesi Tengah, Sulawesi Island, Indonesia	J. A. McGuire, J. Frederick, B. Karin	white throat
15999	B	Sphenomorphus "nigrilabris" indet.		M			2018-07-06	1958		61	32 inc	4.7	1.06205	120.9	8	1018	Selectively Logged Forest,away from stream,,,on sticky trap 1000-6	Asia, Indonesia, Central Sulawesi, Toli Toli Regency, Indonesian Archipelago, Sulawesi	1000m camp, Gunung Dako, Kecamatan Galang, Kabupaten Tolitoli, Provinsi Sulawesi Tengah	1000m camp, Gunung Dako, Kecamatan Galang, Kabupaten Tolitoli, Provinsi Sulawesi Tengah, Sulawesi Island, Indonesia	J. A. McGuire, J. Frederick, B. Karin	Throat and sides of head pale yellow	Blood Sample
16257	B	Oreophryne "middle elevation"					2018-07-11	1158		20		0.72	1.04931	120.916		1748	montane primary forest, g	Asia, Indonesia, Central Sulawesi, Toli Toli Regency, Indonesian Archipelago, Sulawesi		1700m camp, Ganung Dako	Evans	reddish orange dorsal coloration
16258	B	Rhacophorus sp. "Big Brown"					2018-07-11	2030		50.5		5.44	1.04906	120.916		1752	montane primary forest, g, near intermittent stream, on leaf	Asia, Indonesia, Central Sulawesi, Toli Toli Regency, Indonesian Archipelago, Sulawesi		1700m camp, Ganung Dako	Evans	photo
16259		Draco spilonotus SNP		M			2018-07-14	1120		68	138	3.68	1.06307	120.899	5	974	secondary forest, g, 4m up, 10" dbh, d	Asia, Indonesia, Central Sulawesi, Toli Toli Regency, Indonesian Archipelago, Sulawesi		1000m camp, Gunung Dako, Kecamatan Galang, Kabupaten Tolitoli, Provinsi Sulawesi Tengah, Sulawesi Island, Indonesia	J. A. McGuire, J. Frederick, B. Karin
16260	M	Draco spilonotus SNP		F			2018-07-14	1120		69	160	4.67	1.06307	120.899	5	974	secondary forest, g, 6m up, 10" dbh, d	Asia, Indonesia, Central Sulawesi, Toli Toli Regency, Indonesian Archipelago, Sulawesi		1000m camp, Gunung Dako, Kecamatan Galang, Kabupaten Tolitoli, Provinsi Sulawesi Tengah, Sulawesi Island, Indonesia	J. A. McGuire, J. Frederick, B. Karin
16261	M	Sphenomorphus nigrilabris "low elevation"		M			2018-07-14	1100		52	19 regen	2.61	1.06713	120.894		809	secondary forest, g	Asia, Indonesia, Central Sulawesi, Toli Toli Regency, Indonesian Archipelago, Sulawesi		1000m camp, Gunung Dako, Kecamatan Galang, Kabupaten Tolitoli, Provinsi Sulawesi Tengah, Sulawesi Island, Indonesia	J. A. McGuire, J. Frederick, B. Karin
16262	B	Sphenomorphus nigrilabris "low elevation"		M			2018-07-14	1123		59	33 inc	4.02	1.06651	120.894		831	secondary forest, g	Asia, Indonesia, Central Sulawesi, Toli Toli Regency, Indonesian Archipelago, Sulawesi		1000m camp, Gunung Dako, Kecamatan Galang, Kabupaten Tolitoli, Provinsi Sulawesi Tengah, Sulawesi Island, Indonesia	J. A. McGuire, J. Frederick, B. Karin	blue throat and lip stripe. testes taken as supplemental
15988	B	Sphenomorphus "nigrilabris" indet.		M			2018-07-06	2353		62	76 reg	5.95	1.06192	120.9	9	1029	Selectively Logged Forest,away from stream,came out of hole at base of tree buttress,,	Asia, Indonesia, Central Sulawesi, Toli Toli Regency, Indonesian Archipelago, Sulawesi	1000m camp, Gunung Dako, Kecamatan Galang, Kabupaten Tolitoli, Provinsi Sulawesi Tengah	1000m camp, Gunung Dako, Kecamatan Galang, Kabupaten Tolitoli, Provinsi Sulawesi Tengah, Sulawesi Island, Indonesia	J. A. McGuire, J. Frederick, B. Karin	Bright orange head, blue throat, very pale yellow posteroventrally	Blood Sample
16006	B	Sphenomorphus "nigrilabris" indet.					2018-07-07			48	58 inc	2.37	1.05999	120.901	8	1087	Primary Forest,away from stream,1m up,,D sticky 1000-35	Asia, Indonesia, Central Sulawesi, Toli Toli Regency, Indonesian Archipelago, Sulawesi	1000m camp, Gunung Dako, Kecamatan Galang, Kabupaten Tolitoli, Provinsi Sulawesi Tengah	1000m camp, Gunung Dako, Kecamatan Galang, Kabupaten Tolitoli, Provinsi Sulawesi Tengah, Sulawesi Island, Indonesia	J. A. McGuire, J. Frederick, B. Karin	yellow lip stripe and ventral color
16265	M	Sphenomorphus nigrilabris "low elevation"		M			2018-07-14	1305		55	111	3.95	1.06154	120.9	4	1054	selectively-logged forest, g, on 6" log, on ground, log, sticky 1000-12	Asia, Indonesia, Central Sulawesi, Toli Toli Regency, Indonesian Archipelago, Sulawesi		1000m camp, Gunung Dako, Kecamatan Galang, Kabupaten Tolitoli, Provinsi Sulawesi Tengah, Sulawesi Island, Indonesia	J. A. McGuire, J. Frederick, B. Karin	blue throat and lip stripe; yellow-orange postero-ventrally
16014	B	Sphenomorphus "nigrilabris" indet.					2018-07-07			53	104	3.82	1.0612	120.9	4	1044	Selectively Logged Forest,away from stream,10" up on log,10" log,log sticky 1000-17	Asia, Indonesia, Central Sulawesi, Toli Toli Regency, Indonesian Archipelago, Sulawesi	1000m camp, Gunung Dako, Kecamatan Galang, Kabupaten Tolitoli, Provinsi Sulawesi Tengah	1000m camp, Gunung Dako, Kecamatan Galang, Kabupaten Tolitoli, Provinsi Sulawesi Tengah, Sulawesi Island, Indonesia	J. A. McGuire, J. Frederick, B. Karin, Awal Riyanto, Tri Laksono	blue throat, no lip stripe
16267	M	Sphenomorphus sp. "green"					2018-07-14	1140		38	68	1.02	1.05682	120.902	6	1182	primary forest, g, 0.5 m up, tree buttress, sticky 1000-64	Asia, Indonesia, Central Sulawesi, Toli Toli Regency, Indonesian Archipelago, Sulawesi		1000m camp, Gunung Dako, Kecamatan Galang, Kabupaten Tolitoli, Provinsi Sulawesi Tengah, Sulawesi Island, Indonesia	J. A. McGuire, J. Frederick, B. Karin	day-glo green ventrally
16268	B	Oreophryne "middle elevation"					2018-07-14	2215		20		0.69	1.05035	120.918	4	1744	primary montane forest, g, 2.5m up, small tree, leaf	Asia, Indonesia, Central Sulawesi, Toli Toli Regency, Indonesian Archipelago, Sulawesi		1700m camp, Gunung Dako, Kecamatan Galang, Kabupaten Tolitoli, Provinsi Sulawesi Tengah, Sulawesi Island, Indonesia	J. A. McGuire, J. Frederick, B. Karin
16269	M	Oreophryne "middle elevation"					2018-07-14	1446		19		0.59	1.04988	120.917	6	1727	primary montane forest, g, on ground under bark	Asia, Indonesia, Central Sulawesi, Toli Toli Regency, Indonesian Archipelago, Sulawesi		1700m camp, Gunung Dako, Kecamatan Galang, Kabupaten Tolitoli, Provinsi Sulawesi Tengah, Sulawesi Island, Indonesia	J. A. McGuire, J. Frederick, B. Karin
16270	B	Oreophryne "middle elevation"		F	yes		2018-07-14	1955		25		1.68	1.05024	120.918	6	1750	primary montane forest, g, 2m up on plant, leaf	Asia, Indonesia, Central Sulawesi, Toli Toli Regency, Indonesian Archipelago, Sulawesi		1700m camp, Gunung Dako, Kecamatan Galang, Kabupaten Tolitoli, Provinsi Sulawesi Tengah, Sulawesi Island, Indonesia	J. A. McGuire, J. Frederick, B. Karin
16271	M	Tytthoscincus "high elevation"		M			2018-07-14			39	7 inc	0.93	1.05251	120.921	6	1779	primary montane forest, g, on ground, pitfall bucket line 02	Asia, Indonesia, Central Sulawesi, Toli Toli Regency, Indonesian Archipelago, Sulawesi		1700m camp, Gunung Dako, Kecamatan Galang, Kabupaten Tolitoli, Provinsi Sulawesi Tengah, Sulawesi Island, Indonesia	J. A. McGuire, J. Frederick, B. Karin	testes sample taken
16272	B	Tytthoscincus "high elevation"					2018-07-14			34		0.67	1.05251	120.921	6	1779	primary montane forest, g, on ground	Asia, Indonesia, Central Sulawesi, Toli Toli Regency, Indonesian Archipelago, Sulawesi		1700m camp, Gunung Dako, Kecamatan Galang, Kabupaten Tolitoli, Provinsi Sulawesi Tengah, Sulawesi Island, Indonesia	J. A. McGuire, J. Frederick, B. Karin
16273	M	Rhacophorus sp. "Big Brown"					2018-07-15	1915		55		6.79	1.04907	120.916	7	1747	primary montane forest, 0.5 m from intermittent stream, 2m up , 0.5m wide stream/pool, broad leaf	Asia, Indonesia, Central Sulawesi, Toli Toli Regency, Indonesian Archipelago, Sulawesi		1700m camp, Gunung Dako, Kecamatan Galang, Kabupaten Tolitoli, Provinsi Sulawesi Tengah, Sulawesi Island, Indonesia	J. A. McGuire, J. Frederick, B. Karin
16274	B	Rhacophorus sp. "Big Brown"		M			2018-07-15	1945		51		5.85	1.04907	120.916	7	1747	primary montane forest, 2.5m from intermittent stream, 3m up, 0.5m wide stream/pool, 10" trunk, moss	Asia, Indonesia, Central Sulawesi, Toli Toli Regency, Indonesian Archipelago, Sulawesi		1700m camp, Gunung Dako, Kecamatan Galang, Kabupaten Tolitoli, Provinsi Sulawesi Tengah, Sulawesi Island, Indonesia	J. A. McGuire, J. Frederick, B. Karin	recorded 1069, 1070
16275	B	Rhacophorus sp. "Big Brown"					2018-07-15	2007		54		6.1	1.04907	120.916	7	1747	primary montane forest, 4m from intermittent stream, 0.8m up, small rotan, rotan	Asia, Indonesia, Central Sulawesi, Toli Toli Regency, Indonesian Archipelago, Sulawesi		1700m camp, Gunung Dako, Kecamatan Galang, Kabupaten Tolitoli, Provinsi Sulawesi Tengah, Sulawesi Island, Indonesia	J. A. McGuire, J. Frederick, B. Karin
16276	M	Rhacophorus sp. "Big Brown"					2018-07-15	2055		54		6.27	1.04932	120.916	6	1761	primary montane forest, 15 m from intermittent stream, 1 foot up, 0.5m wide stream/root, fern frond	Asia, Indonesia, Central Sulawesi, Toli Toli Regency, Indonesian Archipelago, Sulawesi		1700m camp, Gunung Dako, Kecamatan Galang, Kabupaten Tolitoli, Provinsi Sulawesi Tengah, Sulawesi Island, Indonesia	J. A. McGuire, J. Frederick, B. Karin
16277	M	Rhacophorus sp. "Big Brown"					2018-07-15	2103		54		6.78	1.04932	120.916	6	1761	primary montane forest, 5m from intermittent stream, 2m up, 0.5m wide stream/pool, fern frond	Asia, Indonesia, Central Sulawesi, Toli Toli Regency, Indonesian Archipelago, Sulawesi		1700m camp, Gunung Dako, Kecamatan Galang, Kabupaten Tolitoli, Provinsi Sulawesi Tengah, Sulawesi Island, Indonesia	J. A. McGuire, J. Frederick, B. Karin
16278	B	Rhacophorus sp. "Big Brown"					2018-07-15	2105		54		6.11	1.04932	120.916	6	1761	primary montane forest, 5m from intermittent stream, 1m up, 0.5m wide stream/pool, pandanus leaf	Asia, Indonesia, Central Sulawesi, Toli Toli Regency, Indonesian Archipelago, Sulawesi		1700m camp, Gunung Dako, Kecamatan Galang, Kabupaten Tolitoli, Provinsi Sulawesi Tengah, Sulawesi Island, Indonesia	J. A. McGuire, J. Frederick, B. Karin
16279	B	Rhacophorus sp. "Big Brown"					2018-07-15	2345		55		6.76	1.04904	120.916	7	1756	primary montane forest, above intermittent stream, 1.5m up, fern frond	Asia, Indonesia, Central Sulawesi, Toli Toli Regency, Indonesian Archipelago, Sulawesi		1700m camp, Gunung Dako, Kecamatan Galang, Kabupaten Tolitoli, Provinsi Sulawesi Tengah, Sulawesi Island, Indonesia	J. A. McGuire, J. Frederick, B. Karin
16280	M	Rhacophorus sp. "Big Brown"					2018-07-16	0043		51		5.24	1.04929	120.916	6	1759	primary montane forest, near intermittent stream, 2.5 m up, 0.5m wide stream, 3" wide leaf	Asia, Indonesia, Central Sulawesi, Toli Toli Regency, Indonesian Archipelago, Sulawesi		1700m camp, Gunung Dako, Kecamatan Galang, Kabupaten Tolitoli, Provinsi Sulawesi Tengah, Sulawesi Island, Indonesia	J. A. McGuire, J. Frederick, B. Karin
16281	M	Limnonectes sp. "T yellow"					2018-07-16	0100		34		3.85	1.04896	120.916	6	1749	primary montane forest, 1m from intermittent stream, base of tree, 0.5m wide stream, wet moss	Asia, Indonesia, Central Sulawesi, Toli Toli Regency, Indonesian Archipelago, Sulawesi		1700m camp, Gunung Dako, Kecamatan Galang, Kabupaten Tolitoli, Provinsi Sulawesi Tengah, Sulawesi Island, Indonesia	J. A. McGuire, J. Frederick, B. Karin
16282	B	Rhacophorus sp. "Big Brown"					2018-07-16	0107		52		5.62	1.04904	120.916	6	1752	primary montane forest, 2m from intermittent stream, 0.5m up, 0.5m wide stream, leaves	Asia, Indonesia, Central Sulawesi, Toli Toli Regency, Indonesian Archipelago, Sulawesi		1700m camp, Gunung Dako, Kecamatan Galang, Kabupaten Tolitoli, Provinsi Sulawesi Tengah, Sulawesi Island, Indonesia	J. A. McGuire, J. Frederick, B. Karin
16283	M	Rhacophorus sp. "Big Brown"					2018-07-16	0115		52		6.36	1.04908	120.916	6	1749	primary montane forest, near intermittent stream, 1.5m up, <1 cm wide tree branch, branch	Asia, Indonesia, Central Sulawesi, Toli Toli Regency, Indonesian Archipelago, Sulawesi		1700m camp, Gunung Dako, Kecamatan Galang, Kabupaten Tolitoli, Provinsi Sulawesi Tengah, Sulawesi Island, Indonesia	J. A. McGuire, J. Frederick, B. Karin
16284	B	Oreophryne "middle elevation"		F	yes		2018-07-15	1915		26.5		1.29	1.04907	120.916	7	1747	primary montane forest, 3m from intermittent stream, 1m up, 0.5m wide stream, small leaf	Asia, Indonesia, Central Sulawesi, Toli Toli Regency, Indonesian Archipelago, Sulawesi		1700m camp, Gunung Dako, Kecamatan Galang, Kabupaten Tolitoli, Provinsi Sulawesi Tengah, Sulawesi Island, Indonesia	J. A. McGuire, J. Frederick, B. Karin	pale orange speckling on nape; white eggs
16285	B	Oreophryne "middle elevation"					2018-07-15	1929		24		1.28	1.04907	120.916	7	1747	primary montane forest, 2.5m from intermittent stream, 0.2m up, 0.5m wide stream, on green twig	Asia, Indonesia, Central Sulawesi, Toli Toli Regency, Indonesian Archipelago, Sulawesi		1700m camp, Gunung Dako, Kecamatan Galang, Kabupaten Tolitoli, Provinsi Sulawesi Tengah, Sulawesi Island, Indonesia	J. A. McGuire, J. Frederick, B. Karin
16286	B	Oreophryne "middle elevation"		F	yes		2018-07-15	2010		26		1.43	1.04907	120.916	7	1747	primary montane forest, 4m from intermittent stream, 1m up 0.5m wide stream, on pandanus	Asia, Indonesia, Central Sulawesi, Toli Toli Regency, Indonesian Archipelago, Sulawesi		1700m camp, Gunung Dako, Kecamatan Galang, Kabupaten Tolitoli, Provinsi Sulawesi Tengah, Sulawesi Island, Indonesia	J. A. McGuire, J. Frederick, B. Karin
16287	M	Oreophryne "middle elevation"			yes		2018-07-15	2013		25		1.3	1.04886	120.916	10	1747	primary montane forest, G, 1m up, on leaf	Asia, Indonesia, Central Sulawesi, Toli Toli Regency, Indonesian Archipelago, Sulawesi		1700m camp, Gunung Dako, Kecamatan Galang, Kabupaten Tolitoli, Provinsi Sulawesi Tengah, Sulawesi Island, Indonesia	J. A. McGuire, J. Frederick, B. Karin
16288	M	Oreophryne "middle elevation"			yes		2018-07-15	2013		25		1.3	1.04886	120.916	10	1747	primary montane forest, G, 1m up, on twig	Asia, Indonesia, Central Sulawesi, Toli Toli Regency, Indonesian Archipelago, Sulawesi		1700m camp, Gunung Dako, Kecamatan Galang, Kabupaten Tolitoli, Provinsi Sulawesi Tengah, Sulawesi Island, Indonesia	J. A. McGuire, J. Frederick, B. Karin
16289	B	Oreophryne "middle elevation"					2018-07-15	2022		14		0.28	1.04886	120.916	10	1747	primary montane forest, G, 0.5m up, leafy vegetation	Asia, Indonesia, Central Sulawesi, Toli Toli Regency, Indonesian Archipelago, Sulawesi		1700m camp, Gunung Dako, Kecamatan Galang, Kabupaten Tolitoli, Provinsi Sulawesi Tengah, Sulawesi Island, Indonesia	J. A. McGuire, J. Frederick, B. Karin
16290	B	Oreophryne "middle elevation"		F	yes		2018-07-15	2023		24		1.16	1.04886	120.916	10	1747	primary montane forest, G, 1m up, 45" diam trunk, D	Asia, Indonesia, Central Sulawesi, Toli Toli Regency, Indonesian Archipelago, Sulawesi		1700m camp, Gunung Dako, Kecamatan Galang, Kabupaten Tolitoli, Provinsi Sulawesi Tengah, Sulawesi Island, Indonesia	J. A. McGuire, J. Frederick, B. Karin
16291	M	Oreophryne "middle elevation"					2018-07-15	2109		18		0.6	1.04932	120.916	6	1761	primary montane forest, 4m from stream, 1m wide stream, on leaf	Asia, Indonesia, Central Sulawesi, Toli Toli Regency, Indonesian Archipelago, Sulawesi		1700m camp, Gunung Dako, Kecamatan Galang, Kabupaten Tolitoli, Provinsi Sulawesi Tengah, Sulawesi Island, Indonesia	J. A. McGuire, J. Frederick, B. Karin
16292	B	Oreophryne "middle elevation"		F	yes		2018-07-15	2140		25		1.51	1.04953	120.916	9	1730	primary montane forest, G, 0.5m up, leaf	Asia, Indonesia, Central Sulawesi, Toli Toli Regency, Indonesian Archipelago, Sulawesi		1700m camp, Gunung Dako, Kecamatan Galang, Kabupaten Tolitoli, Provinsi Sulawesi Tengah, Sulawesi Island, Indonesia	J. A. McGuire, J. Frederick, B. Karin
16293	M	Oreophryne "middle elevation"					2018-07-15	2140		20		0.74	1.04953	120.916	9	1730	primary montane forest, G, 0.5m up, leaf	Asia, Indonesia, Central Sulawesi, Toli Toli Regency, Indonesian Archipelago, Sulawesi		1700m camp, Gunung Dako, Kecamatan Galang, Kabupaten Tolitoli, Provinsi Sulawesi Tengah, Sulawesi Island, Indonesia	J. A. McGuire, J. Frederick, B. Karin
16294	B	Oreophryne "middle elevation"					2018-07-15	2140		17		0.47	1.04953	120.916	9	1730	primary montane forest, G, 0.5m up, leaf	Asia, Indonesia, Central Sulawesi, Toli Toli Regency, Indonesian Archipelago, Sulawesi		1700m camp, Gunung Dako, Kecamatan Galang, Kabupaten Tolitoli, Provinsi Sulawesi Tengah, Sulawesi Island, Indonesia	J. A. McGuire, J. Frederick, B. Karin
16295	M	Oreophryne "middle elevation"					2018-07-15	2144		18		0.51	1.04958	120.916	7	1763	primary montane forest, G, 0.8m up, leaf	Asia, Indonesia, Central Sulawesi, Toli Toli Regency, Indonesian Archipelago, Sulawesi		1700m camp, Gunung Dako, Kecamatan Galang, Kabupaten Tolitoli, Provinsi Sulawesi Tengah, Sulawesi Island, Indonesia	J. A. McGuire, J. Frederick, B. Karin
16296	M	Oreophryne "middle elevation"		F	yes		2018-07-15	2201		26		1.38	1.05019	120.917	7	1760	primary montane forest, G, 0.8m up, fern leaf	Asia, Indonesia, Central Sulawesi, Toli Toli Regency, Indonesian Archipelago, Sulawesi		1700m camp, Gunung Dako, Kecamatan Galang, Kabupaten Tolitoli, Provinsi Sulawesi Tengah, Sulawesi Island, Indonesia	J. A. McGuire, J. Frederick, B. Karin	two tubes
16297	B	Oreophryne "middle elevation"					2018-07-15	2207		21		0.81	1.05019	120.917	10	1770	primary montane forest, G, 1 ft. up, pandanus leaf	Asia, Indonesia, Central Sulawesi, Toli Toli Regency, Indonesian Archipelago, Sulawesi		1700m camp, Gunung Dako, Kecamatan Galang, Kabupaten Tolitoli, Provinsi Sulawesi Tengah, Sulawesi Island, Indonesia	J. A. McGuire, J. Frederick, B. Karin
16298	M	Oreophryne "middle elevation"					2018-07-15	2220		18		0.56	1.05061	120.918	8	1761	primary montane forest, G, 1m up, leaf	Asia, Indonesia, Central Sulawesi, Toli Toli Regency, Indonesian Archipelago, Sulawesi		1700m camp, Gunung Dako, Kecamatan Galang, Kabupaten Tolitoli, Provinsi Sulawesi Tengah, Sulawesi Island, Indonesia	J. A. McGuire, J. Frederick, B. Karin
16299	M	Oreophryne "middle elevation"		F	yes		2018-07-15	2231		24		1.17	1.05107	120.919	8	1753	primary montane forest, G, 1m up, leaf	Asia, Indonesia, Central Sulawesi, Toli Toli Regency, Indonesian Archipelago, Sulawesi		1700m camp, Gunung Dako, Kecamatan Galang, Kabupaten Tolitoli, Provinsi Sulawesi Tengah, Sulawesi Island, Indonesia	J. A. McGuire, J. Frederick, B. Karin
16300		Oreophryne "middle elevation"					2018-07-15	2233		14		0.37	1.05107	120.919	8	1753	primary montane forest, G, 0.5m up, leaf	Asia, Indonesia, Central Sulawesi, Toli Toli Regency, Indonesian Archipelago, Sulawesi		1700m camp, Gunung Dako, Kecamatan Galang, Kabupaten Tolitoli, Provinsi Sulawesi Tengah, Sulawesi Island, Indonesia	J. A. McGuire, J. Frederick, B. Karin	green dorsally
16301	M	Oreophryne "middle elevation"					2018-07-15	2237		25		1.29	1.05107	120.919	8	1753	primary montane forest, G, 1m up, leaf	Asia, Indonesia, Central Sulawesi, Toli Toli Regency, Indonesian Archipelago, Sulawesi		1700m camp, Gunung Dako, Kecamatan Galang, Kabupaten Tolitoli, Provinsi Sulawesi Tengah, Sulawesi Island, Indonesia	J. A. McGuire, J. Frederick, B. Karin	orange-red dorsal coloration
16302	M	Oreophryne "middle elevation"		F	yes		2018-07-15	2245		27		1.5	1.0511	120.919	9	1751	primary montane forest, G, 1.2m up, sapling leaf	Asia, Indonesia, Central Sulawesi, Toli Toli Regency, Indonesian Archipelago, Sulawesi		1700m camp, Gunung Dako, Kecamatan Galang, Kabupaten Tolitoli, Provinsi Sulawesi Tengah, Sulawesi Island, Indonesia	J. A. McGuire, J. Frederick, B. Karin
16303	M	Oreophryne "middle elevation"		F	yes		2018-07-15	2249		23		1.01	1.05089	120.918	12	1751	primary montane forest, G, 0.3m up, leaf	Asia, Indonesia, Central Sulawesi, Toli Toli Regency, Indonesian Archipelago, Sulawesi		1700m camp, Gunung Dako, Kecamatan Galang, Kabupaten Tolitoli, Provinsi Sulawesi Tengah, Sulawesi Island, Indonesia	J. A. McGuire, J. Frederick, B. Karin
16304	B	Occidozyga semipalmata indet.		F	yes		2018-07-15	1920		40		5.85	1.04904	120.916	7	1747	primary montane forest, in intermittent stream, 0.5 - 1m wide stream, water	Asia, Indonesia, Central Sulawesi, Toli Toli Regency, Indonesian Archipelago, Sulawesi		1700m camp, Gunung Dako, Kecamatan Galang, Kabupaten Tolitoli, Provinsi Sulawesi Tengah, Sulawesi Island, Indonesia	J. A. McGuire, J. Frederick, B. Karin	large black eggs
16305	M	Tytthoscincus "high elevation"					2018-07-16	1755		23	24	0.24	1.05267	120.921	7	1768	primary montane forest, G, on ground, pitfall bucket 1750-3	Asia, Indonesia, Central Sulawesi, Toli Toli Regency, Indonesian Archipelago, Sulawesi		1700m camp, Gunung Dako, Kecamatan Galang, Kabupaten Tolitoli, Provinsi Sulawesi Tengah, Sulawesi Island, Indonesia	J. A. McGuire, J. Frederick, B. Karin
16306		Tytthoscincus "high elevation"					2018-07-16	1755					1.05267	120.921	7	1768		Asia, Indonesia, Central Sulawesi, Toli Toli Regency, Indonesian Archipelago, Sulawesi		1700m camp, Gunung Dako, Kecamatan Galang, Kabupaten Tolitoli, Provinsi Sulawesi Tengah, Sulawesi Island, Indonesia	J. A. McGuire, J. Frederick, B. Karin
16307	B	Oreophryne "middle elevation"					2018-07-16	2107		25		1.22	1.05101	120.919	9	1726	primary montane forest, G, 0.5m up, leaf	Asia, Indonesia, Central Sulawesi, Toli Toli Regency, Indonesian Archipelago, Sulawesi		1700m camp, Gunung Dako, Kecamatan Galang, Kabupaten Tolitoli, Provinsi Sulawesi Tengah, Sulawesi Island, Indonesia	J. A. McGuire, J. Frederick, B. Karin	red dorsal coloration
16308	M	Oreophryne "middle elevation"		F	yes		2018-07-16	2236		24		1.25	1.05032	120.919	15	1732	primary montane forest, 7m from intermittent stream, 0.3m up, 1m wide stream, leaf	Asia, Indonesia, Central Sulawesi, Toli Toli Regency, Indonesian Archipelago, Sulawesi		1700m camp, Gunung Dako, Kecamatan Galang, Kabupaten Tolitoli, Provinsi Sulawesi Tengah, Sulawesi Island, Indonesia	J. A. McGuire, J. Frederick, B. Karin	yellow-green dorsal coloration
16309	B	Oreophryne "middle elevation"					2018-07-16	2236		26		1.34	1.05032	120.919	15	1732	primary montane forest, G, 0.5m up, 1m wide stream, leaf	Asia, Indonesia, Central Sulawesi, Toli Toli Regency, Indonesian Archipelago, Sulawesi		1700m camp, Gunung Dako, Kecamatan Galang, Kabupaten Tolitoli, Provinsi Sulawesi Tengah, Sulawesi Island, Indonesia	J. A. McGuire, J. Frederick, B. Karin	tan dorsally with orange-red legs
16310	B	Oreophryne "middle elevation"					2018-07-16	2250		26		1.24	1.0505	120.919	13	1737	primary montane forest, G, 1m up, leaf	Asia, Indonesia, Central Sulawesi, Toli Toli Regency, Indonesian Archipelago, Sulawesi		1700m camp, Gunung Dako, Kecamatan Galang, Kabupaten Tolitoli, Provinsi Sulawesi Tengah, Sulawesi Island, Indonesia	J. A. McGuire, J. Frederick, B. Karin
16311	M	Oreophryne "middle elevation"					2018-07-16	2251		20		0.7	1.0505	120.919	13	1737	primary montane forest, G, 0.6m up, leaf	Asia, Indonesia, Central Sulawesi, Toli Toli Regency, Indonesian Archipelago, Sulawesi		1700m camp, Gunung Dako, Kecamatan Galang, Kabupaten Tolitoli, Provinsi Sulawesi Tengah, Sulawesi Island, Indonesia	J. A. McGuire, J. Frederick, B. Karin
16312	B	Limnonectes sp. "T yellow"					2018-07-16	2130		32		3.12	1.05101	120.919	9	1726	primary montane forest, G, dry drainage area, 6" above ground, moss	Asia, Indonesia, Central Sulawesi, Toli Toli Regency, Indonesian Archipelago, Sulawesi		1700m camp, Gunung Dako, Kecamatan Galang, Kabupaten Tolitoli, Provinsi Sulawesi Tengah, Sulawesi Island, Indonesia	J. A. McGuire, J. Frederick, B. Karin
16313	M	Limnonectes sp. "T yellow"					2018-07-16	2130		38		5.23	1.05101	120.919	9	1726	primary montane forest, G, dry drainage area, 6" above ground, moss	Asia, Indonesia, Central Sulawesi, Toli Toli Regency, Indonesian Archipelago, Sulawesi		1700m camp, Gunung Dako, Kecamatan Galang, Kabupaten Tolitoli, Provinsi Sulawesi Tengah, Sulawesi Island, Indonesia	J. A. McGuire, J. Frederick, B. Karin
16314	B	Rhacophorus edentulus					2018-07-16	2205		34		1.57	1.05032	120.919	15	1732	primary montane forest, over small pool in stream, 3m up, 1m, leaf	Asia, Indonesia, Central Sulawesi, Toli Toli Regency, Indonesian Archipelago, Sulawesi		1700m camp, Gunung Dako, Kecamatan Galang, Kabupaten Tolitoli, Provinsi Sulawesi Tengah, Sulawesi Island, Indonesia	J. A. McGuire, J. Frederick, B. Karin
16315	B	Rhacophorus edentulus					2018-07-16	2235		36.5		1.9	1.05032	120.919	15	1732	primary montane forest, over 2m x 0.6m pool at intermittent pool, 1.5m up, 0.6m, leaf	Asia, Indonesia, Central Sulawesi, Toli Toli Regency, Indonesian Archipelago, Sulawesi		1700m camp, Gunung Dako, Kecamatan Galang, Kabupaten Tolitoli, Provinsi Sulawesi Tengah, Sulawesi Island, Indonesia	J. A. McGuire, J. Frederick, B. Karin
16316	M	Occidozyga semipalmata indet.					2018-07-16	2150		28		2	1.05032	120.919	15	1732	primary montane forest, above 30x40 cm pool, 40cm up, 40cm, leaf	Asia, Indonesia, Central Sulawesi, Toli Toli Regency, Indonesian Archipelago, Sulawesi		1700m camp, Gunung Dako, Kecamatan Galang, Kabupaten Tolitoli, Provinsi Sulawesi Tengah, Sulawesi Island, Indonesia	J. A. McGuire, J. Frederick, B. Karin
16317	M	Occidozyga semipalmata indet.		F	yes		2018-07-16	2150		38		5.45	1.05032	120.919	15	1732	primary montane forest, immediately adjacent to small pool, up on ground, on ground	Asia, Indonesia, Central Sulawesi, Toli Toli Regency, Indonesian Archipelago, Sulawesi		1700m camp, Gunung Dako, Kecamatan Galang, Kabupaten Tolitoli, Provinsi Sulawesi Tengah, Sulawesi Island, Indonesia	J. A. McGuire, J. Frederick, B. Karin	pale orange ventral posterior abdomen and legs (iPhone photo taken); black eggs (large and few)
16318	M	Occidozyga semipalmata indet.					2018-07-16	2150		32		3.91	1.05032	120.919	15	1732	primary montane forest, above 4ft x 2ft pool, 1m up, 2 ft, leaf	Asia, Indonesia, Central Sulawesi, Toli Toli Regency, Indonesian Archipelago, Sulawesi		1700m camp, Gunung Dako, Kecamatan Galang, Kabupaten Tolitoli, Provinsi Sulawesi Tengah, Sulawesi Island, Indonesia	J. A. McGuire, J. Frederick, B. Karin
16319	B	Rhacophorus sp. "Big Brown"					2018-07-16	2226		26		1.07	1.05032	120.919	15	1732	primary montane forest, above intermittent stream, 1m up, leaf	Asia, Indonesia, Central Sulawesi, Toli Toli Regency, Indonesian Archipelago, Sulawesi		1700m camp, Gunung Dako, Kecamatan Galang, Kabupaten Tolitoli, Provinsi Sulawesi Tengah, Sulawesi Island, Indonesia	J. A. McGuire, J. Frederick, B. Karin	froglet, tail not yet resorbed. orange toepads.
16320	M	Rhacophorus sp. "Big Brown"					2018-07-16	2240		23		1	1.05032	120.919	15	1732	primary montane forest, 5m from stream, 1m up, leaf	Asia, Indonesia, Central Sulawesi, Toli Toli Regency, Indonesian Archipelago, Sulawesi		1700m camp, Gunung Dako, Kecamatan Galang, Kabupaten Tolitoli, Provinsi Sulawesi Tengah, Sulawesi Island, Indonesia	J. A. McGuire, J. Frederick, B. Karin
16321	M	Rhacophorus sp. "Big Brown"					2018-07-17	0029		51		5.67	1.0505	120.919	13	1737	primary montane forest, 2m from intermittent stream, 1m up, rottan stem	Asia, Indonesia, Central Sulawesi, Toli Toli Regency, Indonesian Archipelago, Sulawesi		1700m camp, Gunung Dako, Kecamatan Galang, Kabupaten Tolitoli, Provinsi Sulawesi Tengah, Sulawesi Island, Indonesia	J. A. McGuire, J. Frederick, B. Karin
16322	B	Limnonectes sp. "T yellow"					2018-07-16	2245		38		4.87	1.0505	120.919	13	1737	primary montane forest, above empty stream channel, 4" up, base of fern	Asia, Indonesia, Central Sulawesi, Toli Toli Regency, Indonesian Archipelago, Sulawesi		1700m camp, Gunung Dako, Kecamatan Galang, Kabupaten Tolitoli, Provinsi Sulawesi Tengah, Sulawesi Island, Indonesia	J. A. McGuire, J. Frederick, B. Karin
16323	M/B	Limnonectes sp. "T yellow"	T				2018-07-16	2220					1.05032	120.919	15	1732	primary montane forest, in pool of intermittent stream, 5' x 2' pool, in water	Asia, Indonesia, Central Sulawesi, Toli Toli Regency, Indonesian Archipelago, Sulawesi		1700m camp, Gunung Dako, Kecamatan Galang, Kabupaten Tolitoli, Provinsi Sulawesi Tengah, Sulawesi Island, Indonesia	J. A. McGuire, J. Frederick, B. Karin
16324	B	Rhacophorus sp. "Big Brown"					2018-07-17	0041		51		5.15	1.04904	120.916	6	1776	primary montane forest, 0.5m from intermittent stream, 1m up, 1m, rotan stem	Asia, Indonesia, Central Sulawesi, Toli Toli Regency, Indonesian Archipelago, Sulawesi		1700m camp, Gunung Dako, Kecamatan Galang, Kabupaten Tolitoli, Provinsi Sulawesi Tengah, Sulawesi Island, Indonesia	J. A. McGuire, J. Frederick, B. Karin
16325	M	Rhacophorus sp. "Big Brown"					2018-07-17	0041		51		5.56	1.04904	120.916	6	1776	primary montane forest, 0.5m from intermittent stream, 1.1m up, 1m, rotan leaves	Asia, Indonesia, Central Sulawesi, Toli Toli Regency, Indonesian Archipelago, Sulawesi		1700m camp, Gunung Dako, Kecamatan Galang, Kabupaten Tolitoli, Provinsi Sulawesi Tengah, Sulawesi Island, Indonesia	J. A. McGuire, J. Frederick, B. Karin
16326	M	Rhacophorus sp. "Big Brown"					2018-07-17	0045		49		5.49	1.04904	120.916	6	1776	primary montane forest, 0.5m from intermittent stream, 2m up, 1m, rotan leaves	Asia, Indonesia, Central Sulawesi, Toli Toli Regency, Indonesian Archipelago, Sulawesi		1700m camp, Gunung Dako, Kecamatan Galang, Kabupaten Tolitoli, Provinsi Sulawesi Tengah, Sulawesi Island, Indonesia	J. A. McGuire, J. Frederick, B. Karin	photo
16327	B	Rhacophorus sp. "Big Brown"					2018-07-17	0045		57		7.28	1.04904	120.916	6	1776	primary montane forest, 0.5m from intermittent stream, 2m up, 1m, on horizontal branch/stick	Asia, Indonesia, Central Sulawesi, Toli Toli Regency, Indonesian Archipelago, Sulawesi		1700m camp, Gunung Dako, Kecamatan Galang, Kabupaten Tolitoli, Provinsi Sulawesi Tengah, Sulawesi Island, Indonesia	J. A. McGuire, J. Frederick, B. Karin
16328	B	Rhacophorus sp. "Big Brown"					2018-07-17	0047		52		5.53	1.04904	120.916	6	1776	primary montane forest, ~5m from intermittent stream, 1m up, broad leaf	Asia, Indonesia, Central Sulawesi, Toli Toli Regency, Indonesian Archipelago, Sulawesi		1700m camp, Gunung Dako, Kecamatan Galang, Kabupaten Tolitoli, Provinsi Sulawesi Tengah, Sulawesi Island, Indonesia	J. A. McGuire, J. Frederick, B. Karin
16329	M/B	Rhacophorus sp. "Big Brown"					2018-07-16	1438					1.04911	120.916	6	1749	primary montane forest, intermittent stream, in water, 2m x 0.5m pool	Asia, Indonesia, Central Sulawesi, Toli Toli Regency, Indonesian Archipelago, Sulawesi		1700m camp, Gunung Dako, Kecamatan Galang, Kabupaten Tolitoli, Provinsi Sulawesi Tengah, Sulawesi Island, Indonesia	J. A. McGuire, J. Frederick, B. Karin	tadpole lot with 3 tubes
16330	M	Sphenomorphus nigrilabris "high elevation"		M			2018-07-17	1710		41	48 inc	1.28	1.0509	120.914	10	1659	primary montane forest, G, on ground, leaf litter, sticky 1500-50	Asia, Indonesia, Central Sulawesi, Toli Toli Regency, Indonesian Archipelago, Sulawesi		1700m camp, Gunung Dako, Kecamatan Galang, Kabupaten Tolitoli, Provinsi Sulawesi Tengah, Sulawesi Island, Indonesia	J. A. McGuire, J. Frederick, B. Karin
16331	B	Sphenomorphus nigrilabris "high elevation"					2018-07-17	1720		53	59 inc	3.12	1.05164	120.918	10	1591	primary montane forest, G, on exposed tree root, tree root, sticky 1500-29	Asia, Indonesia, Central Sulawesi, Toli Toli Regency, Indonesian Archipelago, Sulawesi		1700m camp, Gunung Dako, Kecamatan Galang, Kabupaten Tolitoli, Provinsi Sulawesi Tengah, Sulawesi Island, Indonesia	J. A. McGuire, J. Frederick, B. Karin	orange throat and lip stripe
16332	B	Sphenomorphus nigrilabris "high elevation"					2018-07-17	1720		40	9 inc	0.99	1.05164	120.918	10	1591	primary montane forest, G, on exposed tree root, tree root, sticky 1500-29	Asia, Indonesia, Central Sulawesi, Toli Toli Regency, Indonesian Archipelago, Sulawesi		1700m camp, Gunung Dako, Kecamatan Galang, Kabupaten Tolitoli, Provinsi Sulawesi Tengah, Sulawesi Island, Indonesia	J. A. McGuire, J. Frederick, B. Karin
16333	M	Sphenomorphus celebensis		F	yes		2018-07-17	1740		58	84 regen	3.81	1.05201	120.913	10	1551	primary montane forest, G, on ground, leaf litter between 2 trees, sticky	Asia, Indonesia, Central Sulawesi, Toli Toli Regency, Indonesian Archipelago, Sulawesi		1700m camp, Gunung Dako, Kecamatan Galang, Kabupaten Tolitoli, Provinsi Sulawesi Tengah, Sulawesi Island, Indonesia	J. A. McGuire, J. Frederick, B. Karin	yellow abdomen, reddish around vent, blood sample taken
16334	M	Sphenomorphus celebensis		M			2018-07-17	1740		67	63 regen	5.31	1.05201	120.913	10	1551	primary montane forest, G, on ground, leaf litter between 2 trees, sticky	Asia, Indonesia, Central Sulawesi, Toli Toli Regency, Indonesian Archipelago, Sulawesi		1700m camp, Gunung Dako, Kecamatan Galang, Kabupaten Tolitoli, Provinsi Sulawesi Tengah, Sulawesi Island, Indonesia	J. A. McGuire, J. Frederick, B. Karin	yellow abdomen, reddish around vent, blood sample taken
16335	B	Rhacophorus sp. "Big Brown"					2018-07-17	1912		52		5.35	1.04917	120.916	6	1722	primary montane forest, 4m from stream, 2m up, 1m wide, leaf	Asia, Indonesia, Central Sulawesi, Toli Toli Regency, Indonesian Archipelago, Sulawesi		1700m camp, Gunung Dako, Kecamatan Galang, Kabupaten Tolitoli, Provinsi Sulawesi Tengah, Sulawesi Island, Indonesia	J. A. McGuire, J. Frederick, B. Karin
16336	B	Rhacophorus sp. "Big Brown"					2018-07-17	1917		54		5.3	1.04917	120.916	6	1722	primary montane forest, 4m above stream, 1m up, 1m wide, leaf	Asia, Indonesia, Central Sulawesi, Toli Toli Regency, Indonesian Archipelago, Sulawesi		1700m camp, Gunung Dako, Kecamatan Galang, Kabupaten Tolitoli, Provinsi Sulawesi Tengah, Sulawesi Island, Indonesia	J. A. McGuire, J. Frederick, B. Karin
16337	M	Rhacophorus sp. "Big Brown"					2018-07-17	1922		55		6.19	1.04917	120.916	6	1722	primary montane forest, 4m above stream, 2m up, 1m wide, leaf	Asia, Indonesia, Central Sulawesi, Toli Toli Regency, Indonesian Archipelago, Sulawesi		1700m camp, Gunung Dako, Kecamatan Galang, Kabupaten Tolitoli, Provinsi Sulawesi Tengah, Sulawesi Island, Indonesia	J. A. McGuire, J. Frederick, B. Karin
16338	B	Rhacophorus sp. "Big Brown"					2018-07-17	1930		52		5.38	1.04917	120.916	6	1722	primary montane forest, 4m above stream, 1.5m up, 1m wide, on twig	Asia, Indonesia, Central Sulawesi, Toli Toli Regency, Indonesian Archipelago, Sulawesi		1700m camp, Gunung Dako, Kecamatan Galang, Kabupaten Tolitoli, Provinsi Sulawesi Tengah, Sulawesi Island, Indonesia	J. A. McGuire, J. Frederick, B. Karin
16339	M	Rhacophorus sp. "Big Brown"					2018-07-17	1945		53		6.05	1.04917	120.916	6	1722	primary montane forest, next to stream, 2m up, 1m wide, on leaf	Asia, Indonesia, Central Sulawesi, Toli Toli Regency, Indonesian Archipelago, Sulawesi		1700m camp, Gunung Dako, Kecamatan Galang, Kabupaten Tolitoli, Provinsi Sulawesi Tengah, Sulawesi Island, Indonesia	J. A. McGuire, J. Frederick, B. Karin	blood and testes taken
16340	M	Rhacophorus sp. "Big Brown"					2018-07-17	1945		52		6.55	1.04917	120.916	6	1722	primary montane forest, next to stream, 2m up, 1m wide, on leaf	Asia, Indonesia, Central Sulawesi, Toli Toli Regency, Indonesian Archipelago, Sulawesi		1700m camp, Gunung Dako, Kecamatan Galang, Kabupaten Tolitoli, Provinsi Sulawesi Tengah, Sulawesi Island, Indonesia	J. A. McGuire, J. Frederick, B. Karin
16341	M	Rhacophorus sp. "Big Brown"					2018-07-17	2000		57		6.73	1.04917	120.916	6	1722	Primary Forest, 1.5m from stream, 1m wide, rotan twig	Asia, Indonesia, Central Sulawesi, Toli Toli Regency, Indonesian Archipelago, Sulawesi	1700m camp, Gunung Dako, Kecamatan Galang, Kabupaten Tolitoli, Provinsi Sulawesi Tengah	1700m camp, Gunung Dako	McGuire et al.
16342	B	Rhacophorus sp. "Big Brown"					2018-07-17	2010		52		5.35	1.04917	120.916	6	1722	Primary Forest, over stream, 1m up, 1m wide,	Asia, Indonesia, Central Sulawesi, Toli Toli Regency, Indonesian Archipelago, Sulawesi	1700m camp, Gunung Dako, Kecamatan Galang, Kabupaten Tolitoli, Provinsi Sulawesi Tengah	1700m camp, Gunung Dako	McGuire et al.
16343	M	Rhacophorus sp. "Big Brown"					2018-07-17	2012		53		5.77	1.04917	120.916	6	1722	Primary Forest, 4m from stream, 2m up, 1m wide, on leaf	Asia, Indonesia, Central Sulawesi, Toli Toli Regency, Indonesian Archipelago, Sulawesi	1700m camp, Gunung Dako, Kecamatan Galang, Kabupaten Tolitoli, Provinsi Sulawesi Tengah	1700m camp, Gunung Dako	McGuire et al.
16344	B	Rhacophorus sp. "Big Brown"					2018-07-17	2020		52		6.43	1.04917	120.916	6	1722	Primary Forest, 4m from stream, 2m up, 1m wide, on leaf	Asia, Indonesia, Central Sulawesi, Toli Toli Regency, Indonesian Archipelago, Sulawesi	1700m camp, Gunung Dako, Kecamatan Galang, Kabupaten Tolitoli, Provinsi Sulawesi Tengah	1700m camp, Gunung Dako	McGuire et al.
16345	B	Rhacophorus sp. "Big Brown"					2018-07-17	2020		52		5.52	1.04917	120.916	6	1722	Primary Forest, 4m from stream, 2m up, 1m wide, on leaf	Asia, Indonesia, Central Sulawesi, Toli Toli Regency, Indonesian Archipelago, Sulawesi	1700m camp, Gunung Dako, Kecamatan Galang, Kabupaten Tolitoli, Provinsi Sulawesi Tengah	1700m camp, Gunung Dako	McGuire et al.
16346	B	Oreophryne "middle elevation"		M			2018-07-17	2020					1.04906	120.916	6	1722	Primary Forest, 5m from stream, 1m up, 1m wide, on leaf	Asia, Indonesia, Central Sulawesi, Toli Toli Regency, Indonesian Archipelago, Sulawesi	1700m camp, Gunung Dako, Kecamatan Galang, Kabupaten Tolitoli, Provinsi Sulawesi Tengah	1700m camp, Gunung Dako	McGuire et al.	Ben video recorded call
16347	M	Oreophryne "middle elevation"					2018-07-17	2028		19		0.72	1.04906	120.916	6	1722	Primary Forest, 5m from stream, 1m up, 1m wide, on leaf	Asia, Indonesia, Central Sulawesi, Toli Toli Regency, Indonesian Archipelago, Sulawesi	1700m camp, Gunung Dako, Kecamatan Galang, Kabupaten Tolitoli, Provinsi Sulawesi Tengah	1700m camp, Gunung Dako	McGuire et al.	Jeff video recorded call
16348	B	Limnonectes sp. "T yellow"		F			2018-07-17	1945		53		14.53	1.04906	120.916	6	1722	Primary Forest, 3m from stream, on ground, 1m wide, in leaf litter	Asia, Indonesia, Central Sulawesi, Toli Toli Regency, Indonesian Archipelago, Sulawesi	1700m camp, Gunung Dako, Kecamatan Galang, Kabupaten Tolitoli, Provinsi Sulawesi Tengah	1700m camp, Gunung Dako	McGuire et al.
16349	M	Rhacophorus edentulus					2018-07-17	2010		33		1.68	1.04906	120.916	6	1722	Primary Forest, 4m from stream, 1m up, 1m wide, on leaf	Asia, Indonesia, Central Sulawesi, Toli Toli Regency, Indonesian Archipelago, Sulawesi			McGuire et al.
16350	M	Sphenomorphus celebensis "highest"		M			2018-07-17	1625		66.5	53 inc	5.49	1.05251	120.921	6	1780	Primary Forest, G, on ground,-, bucket line 1780	Asia, Indonesia, Central Sulawesi, Toli Toli Regency, Indonesian Archipelago, Sulawesi			McGuire et al.		blood+testes
16351	?	Tytthoscincus "high elevation"					2018-07-17	1630					1.05251	120.921	6	1779	Primary Forest, G, on ground,-, bucket line 1780	Asia, Indonesia, Central Sulawesi, Toli Toli Regency, Indonesian Archipelago, Sulawesi			McGuire et al.
16352	B	Rabdion forsteni		M			2018-07-18	900		446	71	30.25	1.04937	120.915	7	1730	Primary Forest, G, on ground,-, leaf litter or mud	Asia, Indonesia, Central Sulawesi, Toli Toli Regency, Indonesian Archipelago, Sulawesi			McGuire et al.		blood
16353	B	Sphenomorphus celebensis		M			2018-07-18	1720		59	115	4.47	1.05182	120.913	3	1583	Primary Forest, G, on ground,-, leaf litter	Asia, Indonesia, Central Sulawesi, Toli Toli Regency, Indonesian Archipelago, Sulawesi			McGuire et al.		testes
16354	B	Sphenomorphus celebensis		F			2018-07-18	1725		56	99	3.57	1.05216	120.912	4	1549	Primary Forest, G, on 4" log on ground,-, on log	Asia, Indonesia, Central Sulawesi, Toli Toli Regency, Indonesian Archipelago, Sulawesi			McGuire et al.	yellow ventrally, reddish laterally	testes
16355	M	Limnonectes sp. "T yellow"		F			2018-07-18	2135		48		11.55	1.04907	120.916	7	1747	Primary Forest, edge of pool f in intermittent stream, on small root, 2m*0.5m pool, root	Asia, Indonesia, Central Sulawesi, Toli Toli Regency, Indonesian Archipelago, Sulawesi			McGuire et al.
16356	M	Limnonectes sp. "T yellow"		F			2018-07-18	2221		44		8.05	1.04907	120.916	7	1747	Primary Forest, edge of stagnant pool, on ground, 2m*0.5m bank earth	Asia, Indonesia, Central Sulawesi, Toli Toli Regency, Indonesian Archipelago, Sulawesi			McGuire et al.
16357	B	Limnonectes sp. "T yellow"		F	Gravid		2018-07-18	2227		47		11.03	1.04907	120.916	7	1747	Primary Forest, 1.5m from edge of pool/intermittent stream, on ground,2m*0.5m pool,leaf litter	Asia, Indonesia, Central Sulawesi, Toli Toli Regency, Indonesian Archipelago, Sulawesi			McGuire et al.
16358	M	Limnonectes sp. "T yellow"		F	Gravid		2018-07-18	2305		47		12.07	1.04919	120.916	6		Primary Forest, edge of intermittent stream, on ground, 2m*0.5m pool, leaf litter	Asia, Indonesia, Central Sulawesi, Toli Toli Regency, Indonesian Archipelago, Sulawesi			McGuire et al.
16359	B	Tytthoscincus "high elevation"					2018-07-19						1.05054	120.918	4	1753	Primary Forest, G, on ground, -,small pitfall	Asia, Indonesia, Central Sulawesi, Toli Toli Regency, Indonesian Archipelago, Sulawesi			McGuire et al.
16360	M/B	Rhacophorus edentulus	T				2018-07-18	1930					1.05906	120.936	6	2170	Primary Forest,in pools of intermittent stream,in water,2m*1m pool,water	Asia, Indonesia, Central Sulawesi, Toli Toli Regency, Indonesian Archipelago, Sulawesi			McGuire et al.
16361	M	Occidozyga semipalmata "high elevation"					2018-07-18	1930		37.5		4.6	1.05906	120.936	6	2170	Primary Forest,bank of pool,in water,50cm*50cm,water	Asia, Indonesia, Central Sulawesi, Toli Toli Regency, Indonesian Archipelago, Sulawesi			McGuire et al.
16362	M	Oreophryne "puncak"					2018-07-18	2028		12.5		0.2	1.0603	120.935	5	2254	Primary Forest,G,10 cm above leaf litter,-,leaf	Asia, Indonesia, Central Sulawesi, Toli Toli Regency, Indonesian Archipelago, Sulawesi			McGuire et al.
16363	M	Oreophryne "puncak"					2018-07-18	2028		13		0.23	1.0603	120.935	5	2254	Primary Forest,G,10 cm above leaf litter,-,leaf	Asia, Indonesia, Central Sulawesi, Toli Toli Regency, Indonesian Archipelago, Sulawesi			McGuire et al.	pale red dorsally - I believe this has 18360 tag on it. must be switched with tadpole lot
16364	B	Tytthoscincus "high elevation"					2018-07-18			19	20	0.16	1.0527	120.921	7	1756	Primary Forest,G,on ground,-, pitfall bucket 4,	Asia, Indonesia, Central Sulawesi, Toli Toli Regency, Indonesian Archipelago, Sulawesi			McGuire et al.
16365	B	Sphenomorphus nigrilabris "high elevation"					2018-07-19	1913		74	141	10.04	1.05205	120.913	7	1546	Primary Forest, G, leaf litter beside tree, -, leaf litter sticky 1500-11	Asia, Indonesia, Central Sulawesi, Toli Toli Regency, Indonesian Archipelago, Sulawesi			McGuire et al.
16366	B	Sphenomorphus celebensis					2018-07-19	1913		54	57 inc	3	1.05205	120.913	7	1546	Primary Forest, G, leaf litter beside tree, -, leaf litter sticky 1500-12	Asia, Indonesia, Central Sulawesi, Toli Toli Regency, Indonesian Archipelago, Sulawesi			McGuire et al.	deep yellow ventrally, orange under tail, orange suffuses some of yellow especially toward flanks
16367	M	Sphenomorphus celebensis		F			2018-07-19	1913		44	87	1.79	1.05205	120.913	7	1546	Primary Forest, G, leaf litter beside tree, -, leaf litter sticky 1500-13	Asia, Indonesia, Central Sulawesi, Toli Toli Regency, Indonesian Archipelago, Sulawesi			McGuire et al.
16368	M/B	Rhacophorus edentulus	T				2018-07-19	1800					1.05904	120.936	6	2179	Primary Forest,in stagnant mud-bottom pool, -, 0.5m*0.5m, sitting still on bottom of pool	Asia, Indonesia, Central Sulawesi, Toli Toli Regency, Indonesian Archipelago, Sulawesi			McGuire et al.	tads sat quietly in the bottom of the pool or at the edges. Attempted to bury in mud bottom when disturbed
16369	M	Oreophryne "puncak"					2018-07-19	1917		18		0.46	1.05904	120.936	6	2179	Primary Forest, above intermittent stream, 0.3m up, 1m wide barely flowing, on blade-like leaf	Asia, Indonesia, Central Sulawesi, Toli Toli Regency, Indonesian Archipelago, Sulawesi			McGuire et al.
16370	B	Oreophryne "puncak"		F			2018-07-19	1921		22		0.92	1.05904	120.936	6	2179	Primary Forest, stream, 1.2 m up, 1m wide barely flowing, on leaf	Asia, Indonesia, Central Sulawesi, Toli Toli Regency, Indonesian Archipelago, Sulawesi			McGuire et al.
16371	B	Oreophryne "puncak"					2018-07-19	2028		17		0.45	1.05904	120.936	6	2179	Primary forest, 5m from intermittent stream, 0.2m up, 1m wide barely flowing, stem of small plant	Asia, Indonesia, Central Sulawesi, Toli Toli Regency, Indonesian Archipelago, Sulawesi			McGuire et al.	combo of very dark melanic throat and pectoral region with pale yelow over gray more posteriorly on legs
16372	B	Oreophryne "puncak"					2018-07-20	1946		16		0.33	1.05888	120.936	13	2170	Primary Forest, G, 0.5m up, -, thin leaf	Asia, Indonesia, Central Sulawesi, Toli Toli Regency, Indonesian Archipelago, Sulawesi			McGuire et al.	tan dorsally
16373	M	Oreophryne "puncak"		M			2018-07-20	2045		13		0.21	1.05885	120.936	6	2176	Primary Forest, G, on 'ground' above huge 2m downed log, 2m log, wet moss	Asia, Indonesia, Central Sulawesi, Toli Toli Regency, Indonesian Archipelago, Sulawesi			McGuire et al.	red dorsally - recorded poorly 1093.mp3 good recording 1097.mp3
16374	B	Oreophryne "puncak"					2018-07-20	2108		15.5		0.35	1.05885	120.936	6	2176	Primary Forest, G, log 1m up, -, leaf of sapling	Asia, Indonesia, Central Sulawesi, Toli Toli Regency, Indonesian Archipelago, Sulawesi			McGuire et al.	tan dorsally bordered by dark brown, gray flanks
16375	B	Oreophryne "puncak"					2018-07-20	2115		16		0.4	1.05885	120.936	6	2176	Primary Forest, G, ground, -, thick moss layer on ground	Asia, Indonesia, Central Sulawesi, Toli Toli Regency, Indonesian Archipelago, Sulawesi			McGuire et al.	brown and tan dorsally, pale yellow ventrally except throat
16376	B	Oreophryne "puncak"					2018-07-20	2150		16.5		0.4	1.06005	120.935	4	2247	Primary Forest, G, 1 ft up under moss & leaves on 6" log, 6" log, under moss & leaves	Asia, Indonesia, Central Sulawesi, Toli Toli Regency, Indonesian Archipelago, Sulawesi			McGuire et al.
16377	M	Tytthoscincus "high elevation"		M			2018-07-20	2357		41	34	1.17	1.05271	120.92	4	1784	Primary Forest, G, on ground, -, 1780m bucket line	Asia, Indonesia, Central Sulawesi, Toli Toli Regency, Indonesian Archipelago, Sulawesi			McGuire et al.	deep yellow ventral color - fine speckling on gular region	testes+blood
16378	B	Tytthoscincus "high elevation"		M			2018-07-21			39	33	1.1	1.05271	120.92	4	1784	Primary Forest, G, on ground, -, pitfall line 4	Asia, Indonesia, Central Sulawesi, Toli Toli Regency, Indonesian Archipelago, Sulawesi			McGuire et al.	pitfall line 4	testes
16379	B	Tytthoscincus "high elevation"		F			2018-07-17	1630		32	25	0.49	1.05251	120.921	6	1779	Primary Forest, G, on ground, -, 1780m bucket line	Asia, Indonesia, Central Sulawesi, Toli Toli Regency, Indonesian Archipelago, Sulawesi			McGuire et al.
16380	M/B	Oreophryne "middle elevation"					2018-07-21	1925					1.04919	120.916	13	1720	Primary Forest, G, 1.5m up, -, on twig	Asia, Indonesia, Central Sulawesi, Toli Toli Regency, Indonesian Archipelago, Sulawesi			McGuire et al.	whole frog in rnalater. Two tubes	whole specimen
16381	M/B	Oreophryne "middle elevation"					2018-07-21	1935					1.04919	120.916	13	1720	Primary Forest, G, 1m up, -, leaf	Asia, Indonesia, Central Sulawesi, Toli Toli Regency, Indonesian Archipelago, Sulawesi			McGuire et al.	whole frog flash frozen (minced first)	whole specimen
16382	M	Rhacophorus sp. "Big Brown"					2018-07-21	1922		50		5.85	1.04919	120.916	13	1720	Primary Forest, G, 1.5m up, -, twig	Asia, Indonesia, Central Sulawesi, Toli Toli Regency, Indonesian Archipelago, Sulawesi			McGuire et al.	13 tubes (transcriptome sampling animal)	transcriptome
16383	M	Tytthoscincus "high elevation"		M			2018-07-21			45	10	0.99	1.05271	120.921	4	1784	Primary Forest, G, on ground, -, 1780m bucket line	Asia, Indonesia, Central Sulawesi, Toli Toli Regency, Indonesian Archipelago, Sulawesi			McGuire et al.		testes
16384	B	Oreophryne "low elevation sp. 1"					2018-07-19	2110		27		1.54	1.0664	120.895	7	819	Secondary forest	Asia, Indonesia, Central Sulawesi, Toli Toli Regency, Indonesian Archipelago, Sulawesi			McGuire et al.
16385	B	Limnonectes sp. "T yellow"		M			2018-07-19	2032		41		5	1.06263	120.898	7	958		Asia, Indonesia, Central Sulawesi, Toli Toli Regency, Indonesian Archipelago, Sulawesi	1000m camp, Gunung Dako, Kecamatan Galang, Kabupaten Tolitoli, Provinsi Sulawesi Tengah	1000m Camp, Gunung Dako	Jeff Frederick
16386	M	Limnonectes sp. "T yellow"					2018-07-19	2051		37		3.7	1.06272	120.898	7	955		Asia, Indonesia, Central Sulawesi, Toli Toli Regency, Indonesian Archipelago, Sulawesi	1000m camp, Gunung Dako, Kecamatan Galang, Kabupaten Tolitoli, Provinsi Sulawesi Tengah	1000m Camp, Gunung Dako	Jeff Frederick
16387	B	Limnonectes sp. "T yellow"					2018-07-19	2131		44		6.2	1.06297	120.898	6	952		Asia, Indonesia, Central Sulawesi, Toli Toli Regency, Indonesian Archipelago, Sulawesi	1000m camp, Gunung Dako, Kecamatan Galang, Kabupaten Tolitoli, Provinsi Sulawesi Tengah	1000m Camp, Gunung Dako	Jeff Frederick
16388	B	Limnonectes sp. "T yellow"		M			2018-07-19	2149		40		5	1.06279	120.898	6	942		Asia, Indonesia, Central Sulawesi, Toli Toli Regency, Indonesian Archipelago, Sulawesi	1000m camp, Gunung Dako, Kecamatan Galang, Kabupaten Tolitoli, Provinsi Sulawesi Tengah	1000m Camp, Gunung Dako	Jeff Frederick
16389	B	Limnonectes sp. "T yellow"					2018-07-19	2210		43		6.6	1.0629	120.898	6	942		Asia, Indonesia, Central Sulawesi, Toli Toli Regency, Indonesian Archipelago, Sulawesi	1000m camp, Gunung Dako, Kecamatan Galang, Kabupaten Tolitoli, Provinsi Sulawesi Tengah	1000m Camp, Gunung Dako	Jeff Frederick
16390	M	Limnonectes sp. "T yellow"					2018-07-19	2225		36		3.4	1.0629	120.898	6	942		Asia, Indonesia, Central Sulawesi, Toli Toli Regency, Indonesian Archipelago, Sulawesi	1000m camp, Gunung Dako, Kecamatan Galang, Kabupaten Tolitoli, Provinsi Sulawesi Tengah	1000m Camp, Gunung Dako	Jeff Frederick
16391	M	Cyrtodactylus fumosus					2018-07-19	2158		75	64	6.4	1.0629	120.898	6	942		Asia, Indonesia, Central Sulawesi, Toli Toli Regency, Indonesian Archipelago, Sulawesi	1000m camp, Gunung Dako, Kecamatan Galang, Kabupaten Tolitoli, Provinsi Sulawesi Tengah	1000m Camp, Gunung Dako	Jeff Frederick
16392	M	Chalcorana macrops					2018-07-19	2201		50		5	1.0629	120.898	6	942		Asia, Indonesia, Central Sulawesi, Toli Toli Regency, Indonesian Archipelago, Sulawesi	1000m camp, Gunung Dako, Kecamatan Galang, Kabupaten Tolitoli, Provinsi Sulawesi Tengah	1000m Camp, Gunung Dako	Jeff Frederick
16393	B	Polypedates iskandari					2018-07-19			55		7.76	1.06308	120.899	10	991		Asia, Indonesia, Central Sulawesi, Toli Toli Regency, Indonesian Archipelago, Sulawesi	1000m camp, Gunung Dako, Kecamatan Galang, Kabupaten Tolitoli, Provinsi Sulawesi Tengah	1000m Camp, Gunung Dako	Jeff Frederick
16394	B	Psammodynastes pulverulentus					2018-07-20	2126		268	83	8.25	1.06557	120.895	5	833		Asia, Indonesia, Central Sulawesi, Toli Toli Regency, Indonesian Archipelago, Sulawesi	1000m camp, Gunung Dako, Kecamatan Galang, Kabupaten Tolitoli, Provinsi Sulawesi Tengah	1000m Camp, Gunung Dako	Jeff Frederick
16395	B	Ingerophrynus celebensis					2018-07-20	2221		26		1.04	1.06665	120.894	8	794		Asia, Indonesia, Central Sulawesi, Toli Toli Regency, Indonesian Archipelago, Sulawesi	1000m camp, Gunung Dako, Kecamatan Galang, Kabupaten Tolitoli, Provinsi Sulawesi Tengah	1000m Camp, Gunung Dako	Jeff Frederick
16396	M	Papurana celebensis					2018-07-20	2146		33		1.97	1.0689	120.893	5	763		Asia, Indonesia, Central Sulawesi, Toli Toli Regency, Indonesian Archipelago, Sulawesi	1000m camp, Gunung Dako, Kecamatan Galang, Kabupaten Tolitoli, Provinsi Sulawesi Tengah	1000m Camp, Gunung Dako	Jeff Frederick
16397	M	Papurana celebensis					2018-07-20	2212		48		5.14	1.06766	120.894	5	776		Asia, Indonesia, Central Sulawesi, Toli Toli Regency, Indonesian Archipelago, Sulawesi	1000m camp, Gunung Dako, Kecamatan Galang, Kabupaten Tolitoli, Provinsi Sulawesi Tengah	1000m Camp, Gunung Dako	Jeff Frederick
16398	B	Rhacophorus edentulus		F	Y		2018-07-20	2230		37		2.49	1.06678	120.894	6	795		Asia, Indonesia, Central Sulawesi, Toli Toli Regency, Indonesian Archipelago, Sulawesi	1000m camp, Gunung Dako, Kecamatan Galang, Kabupaten Tolitoli, Provinsi Sulawesi Tengah	1000m Camp, Gunung Dako	Jeff Frederick
16399	B	Rhacophorus edentulus					2018-07-20	2249		34		1.6	1.06665	120.894	6	803		Asia, Indonesia, Central Sulawesi, Toli Toli Regency, Indonesian Archipelago, Sulawesi	1000m camp, Gunung Dako, Kecamatan Galang, Kabupaten Tolitoli, Provinsi Sulawesi Tengah	1000m Camp, Gunung Dako	Jeff Frederick
16400	B	Rhacophorus edentulus					2018-07-20	2303					1.06633	120.894	6	823		Asia, Indonesia, Central Sulawesi, Toli Toli Regency, Indonesian Archipelago, Sulawesi	1000m camp, Gunung Dako, Kecamatan Galang, Kabupaten Tolitoli, Provinsi Sulawesi Tengah	1000m Camp, Gunung Dako	Jeff Frederick
16401	B	Limnonectes sp. "T yellow"					2018-07-20	2239		43		2.69	1.06655	120.894	7	801		Asia, Indonesia, Central Sulawesi, Toli Toli Regency, Indonesian Archipelago, Sulawesi	1000m camp, Gunung Dako, Kecamatan Galang, Kabupaten Tolitoli, Provinsi Sulawesi Tengah	1000m Camp, Gunung Dako	Jeff Frederick
16402	B	Limnonectes larvaepartus			Y		2018-07-20	2315		52		10	1.06617	120.894	10	821		Asia, Indonesia, Central Sulawesi, Toli Toli Regency, Indonesian Archipelago, Sulawesi	1000m camp, Gunung Dako, Kecamatan Galang, Kabupaten Tolitoli, Provinsi Sulawesi Tengah	1000m Camp, Gunung Dako	Jeff Frederick
16403	M/B	Limnonectes larvaepartus					2018-07-21	1818					1.06617	120.894	10	821		Asia, Indonesia, Central Sulawesi, Toli Toli Regency, Indonesian Archipelago, Sulawesi	1000m camp, Gunung Dako, Kecamatan Galang, Kabupaten Tolitoli, Provinsi Sulawesi Tengah	1000m Camp, Gunung Dako	Jeff Frederick
16404	B	Limnonectes sp. "T yellow"					2018-07-21	1847		37		4.29	1.06254	120.898	10	960		Asia, Indonesia, Central Sulawesi, Toli Toli Regency, Indonesian Archipelago, Sulawesi	1000m camp, Gunung Dako, Kecamatan Galang, Kabupaten Tolitoli, Provinsi Sulawesi Tengah	1000m Camp, Gunung Dako	Jeff Frederick
16405	B	Limnonectes sp. "T yellow"		F	Y		2018-07-21	2105		41.5		6.64	1.0664	120.895	7	819		Asia, Indonesia, Central Sulawesi, Toli Toli Regency, Indonesian Archipelago, Sulawesi	1000m camp, Gunung Dako, Kecamatan Galang, Kabupaten Tolitoli, Provinsi Sulawesi Tengah	1000m Camp, Gunung Dako	Jeff Frederick	laid eggs in bag 5mm diameter clear jelly mostly white nucleus
16406	B	Limnonectes sp. "T yellow"					2018-07-21	2214		39		4.97	1.06622	120.895	7	823		Asia, Indonesia, Central Sulawesi, Toli Toli Regency, Indonesian Archipelago, Sulawesi	1000m camp, Gunung Dako, Kecamatan Galang, Kabupaten Tolitoli, Provinsi Sulawesi Tengah	1000m Camp, Gunung Dako	Jeff Frederick
16407	M	Limnonectes sp. "T yellow"		M			2018-07-21	2214		38		4.89	1.06622	120.895	7	823		Asia, Indonesia, Central Sulawesi, Toli Toli Regency, Indonesian Archipelago, Sulawesi	1000m camp, Gunung Dako, Kecamatan Galang, Kabupaten Tolitoli, Provinsi Sulawesi Tengah	1000m Camp, Gunung Dako	Jeff Frederick
16408	M	Limnonectes sp. "T yellow"			Y		2018-07-21	2226		42		6.78	1.06622	120.895	7	823		Asia, Indonesia, Central Sulawesi, Toli Toli Regency, Indonesian Archipelago, Sulawesi	1000m camp, Gunung Dako, Kecamatan Galang, Kabupaten Tolitoli, Provinsi Sulawesi Tengah	1000m Camp, Gunung Dako	Jeff Frederick
16409	M	Limnonectes sp. "T yellow"		F			2018-07-21	2241		33		3.28						Asia, Indonesia, Central Sulawesi, Toli Toli Regency, Indonesian Archipelago, Sulawesi	1000m camp, Gunung Dako, Kecamatan Galang, Kabupaten Tolitoli, Provinsi Sulawesi Tengah	1000m Camp, Gunung Dako	Jeff Frederick
16410	B	Psammodynastes pulverulentus					2018-07-21	2003		249	77	4.81	1.06413	120.895	6	935		Asia, Indonesia, Central Sulawesi, Toli Toli Regency, Indonesian Archipelago, Sulawesi	1000m camp, Gunung Dako, Kecamatan Galang, Kabupaten Tolitoli, Provinsi Sulawesi Tengah	1000m Camp, Gunung Dako	Jeff Frederick		blood
16411	B	Occidozyga semipalmata "low elevation"					2018-07-21	2050		26		1.94	1.06647	120.895	7	810		Asia, Indonesia, Central Sulawesi, Toli Toli Regency, Indonesian Archipelago, Sulawesi	1000m camp, Gunung Dako, Kecamatan Galang, Kabupaten Tolitoli, Provinsi Sulawesi Tengah	1000m Camp, Gunung Dako	Jeff Frederick
16412	M	Occidozyga semipalmata "low elevation"		F			2018-07-21	2112		26		1.9	1.0664	120.895	7	819		Asia, Indonesia, Central Sulawesi, Toli Toli Regency, Indonesian Archipelago, Sulawesi	1000m camp, Gunung Dako, Kecamatan Galang, Kabupaten Tolitoli, Provinsi Sulawesi Tengah	1000m Camp, Gunung Dako	Jeff Frederick
16413	B	Occidozyga semipalmata "low elevation"		F	Y		2018-07-21	2125		26		1.89	1.06631	120.895	10	820		Asia, Indonesia, Central Sulawesi, Toli Toli Regency, Indonesian Archipelago, Sulawesi	1000m camp, Gunung Dako, Kecamatan Galang, Kabupaten Tolitoli, Provinsi Sulawesi Tengah	1000m Camp, Gunung Dako	Jeff Frederick
16414	B	Occidozyga semipalmata "low elevation"		F	Y		2018-07-21	2141		28		2.33	1.06644	120.895	7	823		Asia, Indonesia, Central Sulawesi, Toli Toli Regency, Indonesian Archipelago, Sulawesi	1000m camp, Gunung Dako, Kecamatan Galang, Kabupaten Tolitoli, Provinsi Sulawesi Tengah	1000m Camp, Gunung Dako	Jeff Frederick
16415	B	Limnonectes heinrichi					2018-07-21	2055		29		2.03	1.06647	120.895	7	810		Asia, Indonesia, Central Sulawesi, Toli Toli Regency, Indonesian Archipelago, Sulawesi	1000m camp, Gunung Dako, Kecamatan Galang, Kabupaten Tolitoli, Provinsi Sulawesi Tengah	1000m Camp, Gunung Dako	Jeff Frederick	2 tubes
16416	M	Ingerophrynus celebensis					2018-07-21	2100		27.5		1.26	1.0664	120.895	7	819		Asia, Indonesia, Central Sulawesi, Toli Toli Regency, Indonesian Archipelago, Sulawesi	1000m camp, Gunung Dako, Kecamatan Galang, Kabupaten Tolitoli, Provinsi Sulawesi Tengah	1000m Camp, Gunung Dako	Jeff Frederick
16417	B	Ingerophrynus celebensis					2018-07-21	2231		82		28.23	1.06622	120.895	7	825		Asia, Indonesia, Central Sulawesi, Toli Toli Regency, Indonesian Archipelago, Sulawesi	1000m camp, Gunung Dako, Kecamatan Galang, Kabupaten Tolitoli, Provinsi Sulawesi Tengah	1000m Camp, Gunung Dako	Jeff Frederick		blood
16418	M	Chalcorana macrops		M			2018-07-21	2121		35		2.79	1.06631	120.895	10	820		Asia, Indonesia, Central Sulawesi, Toli Toli Regency, Indonesian Archipelago, Sulawesi	1000m camp, Gunung Dako, Kecamatan Galang, Kabupaten Tolitoli, Provinsi Sulawesi Tengah	1000m Camp, Gunung Dako	Jeff Frederick
16419	B	Chalcorana macrops					2018-07-21	2122		31		1.86	1.06631	120.895	10	820		Asia, Indonesia, Central Sulawesi, Toli Toli Regency, Indonesian Archipelago, Sulawesi	1000m camp, Gunung Dako, Kecamatan Galang, Kabupaten Tolitoli, Provinsi Sulawesi Tengah	1000m Camp, Gunung Dako	Jeff Frederick
16420	B	Chalcorana macrops					2018-07-21	2129		35		2.47	1.06631	120.895	10	820		Asia, Indonesia, Central Sulawesi, Toli Toli Regency, Indonesian Archipelago, Sulawesi	1000m camp, Gunung Dako, Kecamatan Galang, Kabupaten Tolitoli, Provinsi Sulawesi Tengah	1000m Camp, Gunung Dako	Jeff Frederick
16421	B	Chalcorana macrops		F			2018-07-21	2139		41		4.04	1.0664	120.895	7	823		Asia, Indonesia, Central Sulawesi, Toli Toli Regency, Indonesian Archipelago, Sulawesi	1000m camp, Gunung Dako, Kecamatan Galang, Kabupaten Tolitoli, Provinsi Sulawesi Tengah	1000m Camp, Gunung Dako	Jeff Frederick
16422	M	Chalcorana macrops					2018-07-21	2224		34		2.22	1.06622	120.895	7	823		Asia, Indonesia, Central Sulawesi, Toli Toli Regency, Indonesian Archipelago, Sulawesi	1000m camp, Gunung Dako, Kecamatan Galang, Kabupaten Tolitoli, Provinsi Sulawesi Tengah	1000m Camp, Gunung Dako	Jeff Frederick
16423	M	Chalcorana macrops					2018-07-21	2224		38		2.96	1.06622	120.895	7	823		Asia, Indonesia, Central Sulawesi, Toli Toli Regency, Indonesian Archipelago, Sulawesi	1000m camp, Gunung Dako, Kecamatan Galang, Kabupaten Tolitoli, Provinsi Sulawesi Tengah	1000m Camp, Gunung Dako	Jeff Frederick
16424	B	Chalcorana macrops					2018-07-21	2235		35.5		2.73	1.06622	120.895	7	825		Asia, Indonesia, Central Sulawesi, Toli Toli Regency, Indonesian Archipelago, Sulawesi	1000m camp, Gunung Dako, Kecamatan Galang, Kabupaten Tolitoli, Provinsi Sulawesi Tengah	1000m Camp, Gunung Dako	Jeff Frederick
16425	M	Rhacophorus edentulus		F			2018-07-21	2149		37		2.76	1.06661	120.895	7	817		Asia, Indonesia, Central Sulawesi, Toli Toli Regency, Indonesian Archipelago, Sulawesi	1000m camp, Gunung Dako, Kecamatan Galang, Kabupaten Tolitoli, Provinsi Sulawesi Tengah	1000m Camp, Gunung Dako	Jeff Frederick
16426	B	Rhacophorus edentulus		F			2018-07-21	2149		38		2.42	1.06661	120.895	7	827		Asia, Indonesia, Central Sulawesi, Toli Toli Regency, Indonesian Archipelago, Sulawesi	1000m camp, Gunung Dako, Kecamatan Galang, Kabupaten Tolitoli, Provinsi Sulawesi Tengah	1000m Camp, Gunung Dako	Jeff Frederick
16427	B	Rhacophorus edentulus		F			2018-07-21	2202		42		3.15	1.06663	120.895	7	814		Asia, Indonesia, Central Sulawesi, Toli Toli Regency, Indonesian Archipelago, Sulawesi	1000m camp, Gunung Dako, Kecamatan Galang, Kabupaten Tolitoli, Provinsi Sulawesi Tengah	1000m Camp, Gunung Dako	Jeff Frederick
16428	M	Rhacophorus edentulus		F			2018-07-21	2133		38		2.52	1.06644	120.895	7	823		Asia, Indonesia, Central Sulawesi, Toli Toli Regency, Indonesian Archipelago, Sulawesi	1000m camp, Gunung Dako, Kecamatan Galang, Kabupaten Tolitoli, Provinsi Sulawesi Tengah	1000m Camp, Gunung Dako	Jeff Frederick
16429	M	Limnonectes larvaepartus					2018-07-21	1818		11		0.1	1.06617	120.894	10	821		Asia, Indonesia, Central Sulawesi, Toli Toli Regency, Indonesian Archipelago, Sulawesi	1000m camp, Gunung Dako, Kecamatan Galang, Kabupaten Tolitoli, Provinsi Sulawesi Tengah	1000m Camp, Gunung Dako	Jeff Frederick
16430	M/B	Limnonectes sp. "T yellow"					2018-07-21	2105					1.0664	120.895	7	819		Asia, Indonesia, Central Sulawesi, Toli Toli Regency, Indonesian Archipelago, Sulawesi	1000m camp, Gunung Dako, Kecamatan Galang, Kabupaten Tolitoli, Provinsi Sulawesi Tengah	1000m Camp, Gunung Dako	Jeff Frederick	26 eggs in clutch from JAM 16405
16431	B	Limnonectes heinrichi					2018-07-23	2105		34		3.29	1.089	120.885	6	336	Secondary forest/kebun,bank of stream,on ground,3m wide mod flow gravel bottom, bank mud	Asia, Indonesia, Central Sulawesi, Toli Toli Regency, Indonesian Archipelago, Sulawesi	Desa Kinapasan, Kecamatan Basidondo, Kabupaten Tolitoli, Provinsi Sulawesi Tengah	Desa Kinapasan	McGuire et al.
16432	M	Limnonectes heinrichi					2018-07-23	2108		25		1.77	1.089	120.885	6	336	Secondary forest/kebun, bank of stream, on 1ft diam rock, 3m stream, rock	Asia, Indonesia, Central Sulawesi, Toli Toli Regency, Indonesian Archipelago, Sulawesi	Desa Kinapasan, Kecamatan Basidondo, Kabupaten Tolitoli, Provinsi Sulawesi Tengah	Desa Kinapasan	McGuire et al.
16433	M	Limnonectes heinrichi		F	Y		2018-07-23	2202		78		36.18	1.089	120.885	6	336	Secondary forest/kebun, 6m up bank of stream, on ground, 3m rocky stream, leaf litter	Asia, Indonesia, Central Sulawesi, Toli Toli Regency, Indonesian Archipelago, Sulawesi	Desa Kinapasan, Kecamatan Basidondo, Kabupaten Tolitoli, Provinsi Sulawesi Tengah	Desa Kinapasan	McGuire et al.		blood
16434	M	Limnonectes heinrichi					2018-07-23	2202		65		23.2	1.089	120.885	6	336	Secondary forest/kebun, 1.5 m from stream, on rock, 3m rocky stream, on rock	Asia, Indonesia, Central Sulawesi, Toli Toli Regency, Indonesian Archipelago, Sulawesi	Desa Kinapasan, Kecamatan Basidondo, Kabupaten Tolitoli, Provinsi Sulawesi Tengah	Desa Kinapasan	McGuire et al.
16435	B	Limnonectes heinrichi		F			2018-07-23	2215		54		20.83	1.089	120.885	6	336	Secondary forest/kebun, 1m from stream, on 1m rock, 4m rocky stream, rock	Asia, Indonesia, Central Sulawesi, Toli Toli Regency, Indonesian Archipelago, Sulawesi	Desa Kinapasan, Kecamatan Basidondo, Kabupaten Tolitoli, Provinsi Sulawesi Tengah	Desa Kinapasan	McGuire et al.
16436	B	Limnonectes heinrichi					2018-07-23	2218		58		14.11	1.089	120.885	6	336	Secondary forest/kebun, in stream, on 1m rock @ water level, 4m rocky stream, rock	Asia, Indonesia, Central Sulawesi, Toli Toli Regency, Indonesian Archipelago, Sulawesi	Desa Kinapasan, Kecamatan Basidondo, Kabupaten Tolitoli, Provinsi Sulawesi Tengah	Desa Kinapasan	McGuire et al.		blood
16437	B	Limnonectes heinrichi		F			2018-07-23	2155		70		25.67	1.08876	120.885	8	325	Secondary Forest/kebun, mid-stream, on 10cm rock, 4m rocky stream, rock	Asia, Indonesia, Central Sulawesi, Toli Toli Regency, Indonesian Archipelago, Sulawesi	Desa Kinapasan, Kecamatan Basidondo, Kabupaten Tolitoli, Provinsi Sulawesi Tengah	Desa Kinapasan	McGuire et al.
16438	M	Limnonectes heinrichi					2018-07-23	2159		53		13.21	1.08876	120.885	8	325	Secondary forest/kebun, stream margin, on 1m rock, 4m rocky stream, wet leaves on rock	Asia, Indonesia, Central Sulawesi, Toli Toli Regency, Indonesian Archipelago, Sulawesi	Desa Kinapasan, Kecamatan Basidondo, Kabupaten Tolitoli, Provinsi Sulawesi Tengah	Desa Kinapasan	McGuire et al.
16439	B	Limnonectes larvaepartus					2018-07-23	2215		55		12.42	1.089	120.885	6	336	Secondary forest/kebun, water's edge, ground, 4m stream, on bank pebbles	Asia, Indonesia, Central Sulawesi, Toli Toli Regency, Indonesian Archipelago, Sulawesi	Desa Kinapasan, Kecamatan Basidondo, Kabupaten Tolitoli, Provinsi Sulawesi Tengah	Desa Kinapasan	McGuire et al.
16440	M	Limnonectes larvaepartus					2018-07-23	2218		50		10.65	1.089	120.885	6	336	Secondary forest/kebun, 0.5m from stream edge, ground, 4m stream, bank sand	Asia, Indonesia, Central Sulawesi, Toli Toli Regency, Indonesian Archipelago, Sulawesi	Desa Kinapasan, Kecamatan Basidondo, Kabupaten Tolitoli, Provinsi Sulawesi Tengah	Desa Kinapasan	McGuire et al.		blood
16441	M	Limnonectes larvaepartus					2018-07-23	2218		50		9.64	1.089	120.885	6	336	Secondary forest/kebun, 0.5m from stream edge, ground, 4m stream, bank sand	Asia, Indonesia, Central Sulawesi, Toli Toli Regency, Indonesian Archipelago, Sulawesi	Desa Kinapasan, Kecamatan Basidondo, Kabupaten Tolitoli, Provinsi Sulawesi Tengah	Desa Kinapasan	McGuire et al.
16442	B	Limnonectes larvaepartus					2018-07-23	2225		54		11.87	1.089	120.885	6	336	Secondary forest/kebun, 5m from stream, in puddle on boulder, 3m rocky stream, puddle	Asia, Indonesia, Central Sulawesi, Toli Toli Regency, Indonesian Archipelago, Sulawesi	Desa Kinapasan, Kecamatan Basidondo, Kabupaten Tolitoli, Provinsi Sulawesi Tengah	Desa Kinapasan	McGuire et al.	2 tubes
16443	M	Limnonectes larvaepartus					2018-07-23	2130		44		6.9	1.089	120.885	6	326	Secondary forest/kebun, 10cm from stream, on ground, 3m rocky stream, leaf litter	Asia, Indonesia, Central Sulawesi, Toli Toli Regency, Indonesian Archipelago, Sulawesi	Desa Kinapasan, Kecamatan Basidondo, Kabupaten Tolitoli, Provinsi Sulawesi Tengah	Desa Kinapasan	McGuire et al.
16444	M	Ingerophrynus celebensis					2018-07-23	2108		62		13.23	1.089	120.885	6	326	Secondary forest/kebun, margin of 3m stream, 1.5m boulder, 3m stream, boulder	Asia, Indonesia, Central Sulawesi, Toli Toli Regency, Indonesian Archipelago, Sulawesi	Desa Kinapasan, Kecamatan Basidondo, Kabupaten Tolitoli, Provinsi Sulawesi Tengah	Desa Kinapasan	McGuire et al.
16445	B	Ingerophrynus celebensis		M			2018-07-23	2245		57		10.8	1.08789	120.885	5	334	Secondary forest/kebun, rock shore of stream, on ground, 3m wide rocky stream, stone substrate	Asia, Indonesia, Central Sulawesi, Toli Toli Regency, Indonesian Archipelago, Sulawesi	Desa Kinapasan, Kecamatan Basidondo, Kabupaten Tolitoli, Provinsi Sulawesi Tengah	Desa Kinapasan	McGuire et al.	recorded 1111.mp3 - 1116.mp3 (later calls/recordings are better quality)
16446	M	Chalcorana mocquardi					2018-07-23	2210		25		0.66	1.08851	120.885	6	326	Secondary forest/kebun, 3m from stream, 1m up, 3m wide rocky stream, leaf	Asia, Indonesia, Central Sulawesi, Toli Toli Regency, Indonesian Archipelago, Sulawesi	Desa Kinapasan, Kecamatan Basidondo, Kabupaten Tolitoli, Provinsi Sulawesi Tengah	Desa Kinapasan	McGuire et al.
16447	B	Chalcorana mocquardi		F			2018-07-23	2150		77		23.13	1.08876	120.885	8	325	Secondary forest/kebun, next to waterfall, 10 cm up, 3m rocky stream, on stick	Asia, Indonesia, Central Sulawesi, Toli Toli Regency, Indonesian Archipelago, Sulawesi	Desa Kinapasan, Kecamatan Basidondo, Kabupaten Tolitoli, Provinsi Sulawesi Tengah	Desa Kinapasan	McGuire et al.		blood
16448	B	Papurana celebensis					2018-07-23	2320		34		2.02	1.08752	120.886	4	347	Secondary forest/kebun, 20m from stream, on ground, 3m rocky stream, on dead leaf	Asia, Indonesia, Central Sulawesi, Toli Toli Regency, Indonesian Archipelago, Sulawesi	Desa Kinapasan, Kecamatan Basidondo, Kabupaten Tolitoli, Provinsi Sulawesi Tengah	Desa Kinapasan	McGuire et al.
16449	B	Cyrtodactylus sp. "pit"					2018-07-23	2205		65	38	4.37	1.089	120.885	6	336	Secondary forest/kebun, above stream, 1m up, 3m stream, vertical face of 2m boulder,	Asia, Indonesia, Central Sulawesi, Toli Toli Regency, Indonesian Archipelago, Sulawesi	Desa Kinapasan, Kecamatan Basidondo, Kabupaten Tolitoli, Provinsi Sulawesi Tengah	Desa Kinapasan	McGuire et al.
16450	B	Cyrtodactylus sp. "pit"		M			2018-07-23	2232		65	68	4.88	1.08837	120.885	3	330	Secondary forest/kebun, 2m up bank from stream, 0.5m up on rock, 0.5m rock 3m stream, rock	Asia, Indonesia, Central Sulawesi, Toli Toli Regency, Indonesian Archipelago, Sulawesi	Desa Kinapasan, Kecamatan Basidondo, Kabupaten Tolitoli, Provinsi Sulawesi Tengah	Desa Kinapasan	McGuire et al.
16451	B	Cyrtodactylus sp. "pit"		M			2018-07-23	2318		53	68	2.54	1.08752	120.886	4	347	Cacao, G, 0.5m up, -, on boulder	Asia, Indonesia, Central Sulawesi, Toli Toli Regency, Indonesian Archipelago, Sulawesi	Desa Kinapasan, Kecamatan Basidondo, Kabupaten Tolitoli, Provinsi Sulawesi Tengah	Desa Kinapasan	McGuire et al.
16452	B	Rhabdophis chrysargoides		M			2018-07-23	2137		510	171	50.25	1.089	120.885	6	336	Cacao, 2.5m from stream, ground, -, branch of fallen tree	Asia, Indonesia, Central Sulawesi, Toli Toli Regency, Indonesian Archipelago, Sulawesi	Desa Kinapasan, Kecamatan Basidondo, Kabupaten Tolitoli, Provinsi Sulawesi Tengah	Desa Kinapasan	McGuire et al.	reddish (deep) flanks	blood
16453	B	Rhabdophis chrysargoides					2018-07-23	2248		319	88	10.91	1.08789	120.885	5	334	Cacao, over stream, 1m up, 3m wide stream, large leaf	Asia, Indonesia, Central Sulawesi, Toli Toli Regency, Indonesian Archipelago, Sulawesi	Desa Kinapasan, Kecamatan Basidondo, Kabupaten Tolitoli, Provinsi Sulawesi Tengah	Desa Kinapasan	McGuire et al.	dull orange/tan dorsal stripe	blood
16454	B	Hemidactylus frenatus					2018-07-23	2253		55.5	61	3.63	1.08802	120.885	3	338	Cacao, G, ground, -, in rock pile	Asia, Indonesia, Central Sulawesi, Toli Toli Regency, Indonesian Archipelago, Sulawesi	Desa Kinapasan, Kecamatan Basidondo, Kabupaten Tolitoli, Provinsi Sulawesi Tengah	Desa Kinapasan	McGuire et al.		blood
16455	M	Tytthoscincus "low elevation"		M			2018-07-23	2300		32	24	0.56	1.08782	120.885	6	337	Secondary forest/kebun, G, on ground, -, leaf litter	Asia, Indonesia, Central Sulawesi, Toli Toli Regency, Indonesian Archipelago, Sulawesi	Desa Kinapasan, Kecamatan Basidondo, Kabupaten Tolitoli, Provinsi Sulawesi Tengah	Desa Kinapasan	McGuire et al.		testes
16456	?	Tytthoscincus "low elevation"					2018-07-23	2315					1.08778	120.886	5	346	Cacao, G, on ground, -, leaf litter	Asia, Indonesia, Central Sulawesi, Toli Toli Regency, Indonesian Archipelago, Sulawesi	Desa Kinapasan, Kecamatan Basidondo, Kabupaten Tolitoli, Provinsi Sulawesi Tengah	Desa Kinapasan	McGuire et al.	flash frozen
16457	M	Sphenomorphus nigrilabris "low elevation"					2018-07-23	2241		49	78	2.55	1.08802	120.885	3	338	Cacao, G, on ground, -, leaf litter	Asia, Indonesia, Central Sulawesi, Toli Toli Regency, Indonesian Archipelago, Sulawesi	Desa Kinapasan, Kecamatan Basidondo, Kabupaten Tolitoli, Provinsi Sulawesi Tengah	Desa Kinapasan	McGuire et al.
16458	B	Sphenomorphus nigrilabris "low elevation"		M			2018-07-23	2300		48	80	2.33	1.08782	120.885	6	337	Cacao, G, on ground, -, leaf litter	Asia, Indonesia, Central Sulawesi, Toli Toli Regency, Indonesian Archipelago, Sulawesi	Desa Kinapasan, Kecamatan Basidondo, Kabupaten Tolitoli, Provinsi Sulawesi Tengah	Desa Kinapasan	McGuire et al.
16459	M	Ingerophrynus celebensis		M			2018-07-23	2225		63		14.42	1.08881	120.884	3	347	Secondary forest, "near stream", on ground, -, -	Asia, Indonesia, Central Sulawesi, Toli Toli Regency, Indonesian Archipelago, Sulawesi	Desa Kinapasan, Kecamatan Basidondo, Kabupaten Tolitoli, Provinsi Sulawesi Tengah	Desa Kinapasan	McGuire et al.		blood
16460	M	Draco spilonotus SNP		M			2018-07-24	1045		63	126	2.76	1.09095	120.882	3	299	Coconut palms, G, m 4m, 12" coco 12" bh shade	Asia, Indonesia, Central Sulawesi, Toli Toli Regency, Indonesian Archipelago, Sulawesi	Desa Kinapasan, Kecamatan Basidondo, Kabupaten Tolitoli, Provinsi Sulawesi Tengah	Desa Kinapasan	McGuire et al.	dorange dorsal & ventral patagium yellow dewlap green head
16461	B	Draco spilonotus SNP		F			2018-07-24	1055		66	137	3.96	1.09169	120.88	4	285	Coconut palms, G, m 2.5m, 12" coco 15" bh shade	Asia, Indonesia, Central Sulawesi, Toli Toli Regency, Indonesian Archipelago, Sulawesi	Desa Kinapasan, Kecamatan Basidondo, Kabupaten Tolitoli, Provinsi Sulawesi Tengah	Desa Kinapasan	McGuire et al.	yellow wash on ventral patagium dorsal patagium yellow orange blotches on back head with only slightest hint of green on snout
16462	B	Draco spilonotus SNP		M			2018-07-24	1110		58	113	2.52	1.09169	120.88	4	285	Coconut palms, G, m 6m, 12" coco 14" bh shade	Asia, Indonesia, Central Sulawesi, Toli Toli Regency, Indonesian Archipelago, Sulawesi	Desa Kinapasan, Kecamatan Basidondo, Kabupaten Tolitoli, Provinsi Sulawesi Tengah	Desa Kinapasan	McGuire et al.	yellow patagium (dorsal & ventral) yellow dewlap green head
16463	B	Draco spilonotus SNP		F			2018-07-24	1115		44	93	1.25	1.09169	120.88	4	285	Coconut palms, G, m 6m, 12" coco 12" bh shade	Asia, Indonesia, Central Sulawesi, Toli Toli Regency, Indonesian Archipelago, Sulawesi	Desa Kinapasan, Kecamatan Basidondo, Kabupaten Tolitoli, Provinsi Sulawesi Tengah	Desa Kinapasan	McGuire et al.	same as 16461
16464	B	Draco spilonotus SNP		M			2018-07-24	1120		62	125	2.86	1.09169	120.88	4	285	Coconut palms, G, m 5m, 12" coco 12" bh shade	Asia, Indonesia, Central Sulawesi, Toli Toli Regency, Indonesian Archipelago, Sulawesi	Desa Kinapasan, Kecamatan Basidondo, Kabupaten Tolitoli, Provinsi Sulawesi Tengah	Desa Kinapasan	McGuire et al.	orange dorsal & ventral patagium yellow dewlap green head
16465	B	Draco spilonotus SNP		M			2018-07-24	1155		64	124	2.48	1.0923	120.88	5	288	Coconut palms, G, m 3m, 15" coco 17" bh shade	Asia, Indonesia, Central Sulawesi, Toli Toli Regency, Indonesian Archipelago, Sulawesi	Desa Kinapasan, Kecamatan Basidondo, Kabupaten Tolitoli, Provinsi Sulawesi Tengah	Desa Kinapasan	McGuire et al.	orange dorsal & ventral patagium yellow dewlap green head hemipenes unpigmented
16466	B	Draco spilonotus SNP		M			2018-07-24	1230		63	100	3.02	1.09306	120.88	3	289	Coconut palms, G, m 7m, 10" coco 12" bh shade	Asia, Indonesia, Central Sulawesi, Toli Toli Regency, Indonesian Archipelago, Sulawesi	Desa Kinapasan, Kecamatan Basidondo, Kabupaten Tolitoli, Provinsi Sulawesi Tengah	Desa Kinapasan	McGuire et al.	orange dorsal & ventral patagium yellow dewlap green head
16467	M	Draco spilonotus SNP		M			2018-07-24	1246		62	135	3.08	1.09323	120.882	3	289	Coconut palms, G, m 5m, 12" coco 17" bh shade	Asia, Indonesia, Central Sulawesi, Toli Toli Regency, Indonesian Archipelago, Sulawesi	Desa Kinapasan, Kecamatan Basidondo, Kabupaten Tolitoli, Provinsi Sulawesi Tengah	Desa Kinapasan	McGuire et al.	orange dorsal & ventral patagium yellow dewlap green head	liver heart lungs muscle spleen* kidney* stomach intestines tongue gut brain testes dewlap skin patagial skin and both eyes
16468	M	Draco spilonotus SNP					2018-07-24	1255		61	114	3	1.09301	120.882	6	297	Coconut palms, G, m 6m, 12" coco 15" bh shade	Asia, Indonesia, Central Sulawesi, Toli Toli Regency, Indonesian Archipelago, Sulawesi	Desa Kinapasan, Kecamatan Basidondo, Kabupaten Tolitoli, Provinsi Sulawesi Tengah	Desa Kinapasan	McGuire et al.	orange dorsal & ventral patagium yellow dewlap green head. spleen & kidney might not be the right tissues
16469	M	Draco spilonotus SNP		M			2018-07-24	1305		67	142	2.92	1.09301	120.882	6	297	Coconut palms, G, m 2.5m, 16" coco 16" bh shade	Asia, Indonesia, Central Sulawesi, Toli Toli Regency, Indonesian Archipelago, Sulawesi	Desa Kinapasan, Kecamatan Basidondo, Kabupaten Tolitoli, Provinsi Sulawesi Tengah	Desa Kinapasan	McGuire et al.	orange dorsal & ventral patagium yellow dewlap green head
16470	B	Eutropis rudis		M			2018-07-24	1125		73	104	11.02	1.09619	120.88	4	285	mixed coconut + cacao, G, on ground, -, leaf litter	Asia, Indonesia, Central Sulawesi, Toli Toli Regency, Indonesian Archipelago, Sulawesi	Desa Kinapasan, Kecamatan Basidondo, Kabupaten Tolitoli, Provinsi Sulawesi Tengah	Desa Kinapasan	McGuire et al.	pale blue throat	gut cont
16471	M	Eutropis rudis					2018-07-24	1142		74	134	12.68	1.09011	120.885	10	314	Kebun, near river, on ground, -, in pitfall	Asia, Indonesia, Central Sulawesi, Toli Toli Regency, Indonesian Archipelago, Sulawesi	Desa Kinapasan, Kecamatan Basidondo, Kabupaten Tolitoli, Provinsi Sulawesi Tengah	Desa Kinapasan	McGuire et al.	tissued for transcriptomics/genomics	tissue for transcriptomes/genomics
16472	B	Eutropis multifasciata		M			2018-07-24	1109		103	170	29.38	1.08579	120.887	5	353	Cacao, G, - ,-, on rock	Asia, Indonesia, Central Sulawesi, Toli Toli Regency, Indonesian Archipelago, Sulawesi	Desa Kinapasan, Kecamatan Basidondo, Kabupaten Tolitoli, Provinsi Sulawesi Tengah	Desa Kinapasan	McGuire et al.	yellow ventrally except white throat	blood testes 2 liver samples
16473	M	Papurana celebensis					2018-07-24	1525		52		7.37	1.08866	120.884	10	326	Kebun, G, on ground, -, leaf litter	Asia, Indonesia, Central Sulawesi, Toli Toli Regency, Indonesian Archipelago, Sulawesi	Desa Kinapasan, Kecamatan Basidondo, Kabupaten Tolitoli, Provinsi Sulawesi Tengah	Desa Kinapasan	McGuire et al.
16474	B	Eutropis multifasciata					2018-07-24	1645		57	91	5.35	1.08866	120.884	10	326	Kebun, G, on ground on slope, -, leaf litter	Asia, Indonesia, Central Sulawesi, Toli Toli Regency, Indonesian Archipelago, Sulawesi	Desa Kinapasan, Kecamatan Basidondo, Kabupaten Tolitoli, Provinsi Sulawesi Tengah	Desa Kinapasan	McGuire et al.
16475	M	Sphenomorphus nigrilabris "low elevation"		F			2018-07-24	2152		42	31 inc	1.9	1.09035	120.885	6	309	Cacao kebun, G ,1 ft up on log, -, on log in dry stream channel	Asia, Indonesia, Central Sulawesi, Toli Toli Regency, Indonesian Archipelago, Sulawesi	Desa Kinapasan, Kecamatan Basidondo, Kabupaten Tolitoli, Provinsi Sulawesi Tengah	Desa Kinapasan	McGuire et al.
16476	M	Sphenomorphus nigrilabris "low elevation"					2018-07-24	2205		30	14 inc	0.48	1.09083	120.885	8	304	Secondary forest, 6m from side stream, 1.5m up on root buttress, 3m stream, root buttress sticky 300-7	Asia, Indonesia, Central Sulawesi, Toli Toli Regency, Indonesian Archipelago, Sulawesi	Desa Kinapasan, Kecamatan Basidondo, Kabupaten Tolitoli, Provinsi Sulawesi Tengah	Desa Kinapasan	McGuire et al.
16477	M	Sphenomorphus nigrilabris "low elevation"					2018-07-24	2215		31	38 inc	0.68	1.09083	120.885	8	304	Secondary forest, G, on 15cm fallen log, -, on log sticky 300-13	Asia, Indonesia, Central Sulawesi, Toli Toli Regency, Indonesian Archipelago, Sulawesi	Desa Kinapasan, Kecamatan Basidondo, Kabupaten Tolitoli, Provinsi Sulawesi Tengah	Desa Kinapasan	McGuire et al.
16478	M	Sphenomorphus nigrilabris "low elevation"					2018-07-24	2222		47	50 inc	2.43	1.0912	120.884	11	298	Secondary forest, 3m from stream above seep, 1 ft up on root buttress, 3m stream, root buttress sticky 300-7	Asia, Indonesia, Central Sulawesi, Toli Toli Regency, Indonesian Archipelago, Sulawesi	Desa Kinapasan, Kecamatan Basidondo, Kabupaten Tolitoli, Provinsi Sulawesi Tengah	Desa Kinapasan	McGuire et al.
16479	M	Sphenomorphus nigrilabris "low elevation"		M			2018-07-24	2230		55	94	3.67	1.09136	120.884	10	297	Secondary forest,above rocky stream,1m up on root on boulder,2.5m wide rocky stream,root	Asia, Indonesia, Central Sulawesi, Toli Toli Regency, Indonesian Archipelago, Sulawesi	Desa Kinapasan, Kecamatan Basidondo, Kabupaten Tolitoli, Provinsi Sulawesi Tengah	Desa Kinapasan	McGuire et al.	Tissued for transcriptomics/genomics	liver heart lung spleen kidney testes blood eyes tongue brain muscles back skin gut gut contents
16480	B	Sphenomorphus nigrilabris "low elevation"					2018-07-24	2230		50	33 reg	3.1	1.09136	120.884	10	297	Secondary forest,above rocky stream,1m up on root on boulder,2.5m wide rocky stream,root	Asia, Indonesia, Central Sulawesi, Toli Toli Regency, Indonesian Archipelago, Sulawesi	Desa Kinapasan, Kecamatan Basidondo, Kabupaten Tolitoli, Provinsi Sulawesi Tengah	Desa Kinapasan	McGuire et al.
16481	M	Cyrtodactylus sp. "pit"		F	Y		2018-07-24	2125		56	69	2.4	1.08885	120.885	4	330	Kebun,G,on flat ground level boulder,-,rock	Asia, Indonesia, Central Sulawesi, Toli Toli Regency, Indonesian Archipelago, Sulawesi	Desa Kinapasan, Kecamatan Basidondo, Kabupaten Tolitoli, Provinsi Sulawesi Tengah	Desa Kinapasan	McGuire et al.
16482	M	Chalcorana mocquardi		F	Y		2018-07-24	2200		79		22.89	1.09088	120.885	11	305	Kebun,river bank 1m from pool,ground,2m wide rocky/sandy stream,bank sand	Asia, Indonesia, Central Sulawesi, Toli Toli Regency, Indonesian Archipelago, Sulawesi	Desa Kinapasan, Kecamatan Basidondo, Kabupaten Tolitoli, Provinsi Sulawesi Tengah	Desa Kinapasan	McGuire et al.		blood
16483	B	Chalcorana mocquardi					2018-07-24	2218		41		3.6	1.09083	120.885	8	304	Secondary forest,1m from 1*3m side pool,im up,1*3m side pool,palm frond	Asia, Indonesia, Central Sulawesi, Toli Toli Regency, Indonesian Archipelago, Sulawesi	Desa Kinapasan, Kecamatan Basidondo, Kabupaten Tolitoli, Provinsi Sulawesi Tengah	Desa Kinapasan	McGuire et al.		blood
16484	B	Chalcorana mocquardi					2018-07-24	2218		41		3.3	1.09083	120.885	8	304	Secondary forest,1m from 1*3m side pool,im up,1*3m side pool,palm frond	Asia, Indonesia, Central Sulawesi, Toli Toli Regency, Indonesian Archipelago, Sulawesi	Desa Kinapasan, Kecamatan Basidondo, Kabupaten Tolitoli, Provinsi Sulawesi Tengah	Desa Kinapasan	McGuire et al.
16485	M	Chalcorana mocquardi		F			2018-07-24	2330		81		22.67	1.09128	120.885	8	300	Secondary forest,3m from stream,2.5m up, 3"branch 3m stream,branch	Asia, Indonesia, Central Sulawesi, Toli Toli Regency, Indonesian Archipelago, Sulawesi	Desa Kinapasan, Kecamatan Basidondo, Kabupaten Tolitoli, Provinsi Sulawesi Tengah	Desa Kinapasan	McGuire et al.
16486	M	Limnonectes larvaepartus		F			2018-07-24	2203		48		8.5	1.09128	120.885	8	300	Kebun, 1ft from stream,on ground,1m side stream,bank gravel	Asia, Indonesia, Central Sulawesi, Toli Toli Regency, Indonesian Archipelago, Sulawesi	Desa Kinapasan, Kecamatan Basidondo, Kabupaten Tolitoli, Provinsi Sulawesi Tengah	Desa Kinapasan	McGuire et al.		blood
16487	M	Limnonectes larvaepartus					2018-07-24	2230		53		13.84	1.0912	120.884	11	298	Secondary forest,in 1" deep puddle,2m from 3m stream,3m stream,-	Asia, Indonesia, Central Sulawesi, Toli Toli Regency, Indonesian Archipelago, Sulawesi	Desa Kinapasan, Kecamatan Basidondo, Kabupaten Tolitoli, Provinsi Sulawesi Tengah	Desa Kinapasan	McGuire et al.
16488	B	Limnonectes larvaepartus					2018-07-24	2230		50		10.3	1.0912	120.884	11	298	Secondary forest,in 1" deep puddle,2m from 3m stream,3m stream,-	Asia, Indonesia, Central Sulawesi, Toli Toli Regency, Indonesian Archipelago, Sulawesi	Desa Kinapasan, Kecamatan Basidondo, Kabupaten Tolitoli, Provinsi Sulawesi Tengah	Desa Kinapasan	McGuire et al.
16489	M	Limnonectes heinrichi		F	Y		2018-07-24	2212		70		30.6	1.09083	120.885	8	304	Kebun,1ft from stream,-,4m wide fast,rocky stream,on rock	Asia, Indonesia, Central Sulawesi, Toli Toli Regency, Indonesian Archipelago, Sulawesi	Desa Kinapasan, Kecamatan Basidondo, Kabupaten Tolitoli, Provinsi Sulawesi Tengah	Desa Kinapasan	McGuire et al.
16490	M	Limnonectes heinrichi					2018-07-24	2313		59		16.44	1.09083	120.885	8	304	Secondary forest,1ft up,3m stream,on rock	Asia, Indonesia, Central Sulawesi, Toli Toli Regency, Indonesian Archipelago, Sulawesi	Desa Kinapasan, Kecamatan Basidondo, Kabupaten Tolitoli, Provinsi Sulawesi Tengah	Desa Kinapasan	McGuire et al.	Tissued for transcriptomics/genomics: 2 tubes recorded 1120-21.mp3 1125.mp3
16491	M	Limnonectes heinrichi					2018-07-24	2227		32		2.81	1.0912	120.884	11	298	Secondary forest,6" from stream,on small rock,3m,rock	Asia, Indonesia, Central Sulawesi, Toli Toli Regency, Indonesian Archipelago, Sulawesi	Desa Kinapasan, Kecamatan Basidondo, Kabupaten Tolitoli, Provinsi Sulawesi Tengah	Desa Kinapasan	McGuire et al.
16492	M	Gekko smithii		M			2018-07-24	2245		183	175	97.63	1.09168	120.884	4	293	Secondary forest,over 2.5m stream,4m up M,50"dbh,D	Asia, Indonesia, Central Sulawesi, Toli Toli Regency, Indonesian Archipelago, Sulawesi	Desa Kinapasan, Kecamatan Basidondo, Kabupaten Tolitoli, Provinsi Sulawesi Tengah	Desa Kinapasan	McGuire et al.
16493	B	Gekko smithii					2018-07-24	2323		168	136 inc	78.39	1.0914	120.884	8	298	Secondary forest,2m from 3m stream, M1.5m up,30"trunk,D	Asia, Indonesia, Central Sulawesi, Toli Toli Regency, Indonesian Archipelago, Sulawesi	Desa Kinapasan, Kecamatan Basidondo, Kabupaten Tolitoli, Provinsi Sulawesi Tengah	Desa Kinapasan	McGuire et al.		blood
16494	M	Eutropis multifasciata					2018-07-25			95	136	23.83	1.0914	120.884	8	298		Asia, Indonesia, Central Sulawesi, Toli Toli Regency, Indonesian Archipelago, Sulawesi	Desa Kinapasan, Kecamatan Basidondo, Kabupaten Tolitoli, Provinsi Sulawesi Tengah	Desa Kinapasan	McGuire et al.
16495	M	Eutropis rudis		M			2018-07-25	1225		75.5	106	11.95	1.09051	120.885	5	326		Asia, Indonesia, Central Sulawesi, Toli Toli Regency, Indonesian Archipelago, Sulawesi	Desa Kinapasan, Kecamatan Basidondo, Kabupaten Tolitoli, Provinsi Sulawesi Tengah	Desa Kinapasan	McGuire et al.		blood + testes
16496	B	Eutropis rudis		F			2018-07-25	1225		69	84 inc	9.54	1.09051	120.885	5	326		Asia, Indonesia, Central Sulawesi, Toli Toli Regency, Indonesian Archipelago, Sulawesi	Desa Kinapasan, Kecamatan Basidondo, Kabupaten Tolitoli, Provinsi Sulawesi Tengah	Desa Kinapasan	McGuire et al.
16497	B	Eutropis rudis					2018-07-25	1228		57	21	5.01	1.09098	120.885	5	304		Asia, Indonesia, Central Sulawesi, Toli Toli Regency, Indonesian Archipelago, Sulawesi	Desa Kinapasan, Kecamatan Basidondo, Kabupaten Tolitoli, Provinsi Sulawesi Tengah	Desa Kinapasan	McGuire et al.
16498	M	Eutropis rudis		F			2018-07-25	1235		51	68 inc	3.54	1.09087	120.885	10	318		Asia, Indonesia, Central Sulawesi, Toli Toli Regency, Indonesian Archipelago, Sulawesi	Desa Kinapasan, Kecamatan Basidondo, Kabupaten Tolitoli, Provinsi Sulawesi Tengah	Desa Kinapasan	McGuire et al.
16499	M	Eutropis rudis		M			2018-07-25	1235		75	123	11.56	1.09087	120.885	10	318		Asia, Indonesia, Central Sulawesi, Toli Toli Regency, Indonesian Archipelago, Sulawesi	Desa Kinapasan, Kecamatan Basidondo, Kabupaten Tolitoli, Provinsi Sulawesi Tengah	Desa Kinapasan	McGuire et al.	pale blue throat	blood + testes
16500	M	Eutropis rudis		F			2018-07-25	1245		68	120	8.19	1.09106	120.885	10	304		Asia, Indonesia, Central Sulawesi, Toli Toli Regency, Indonesian Archipelago, Sulawesi	Desa Kinapasan, Kecamatan Basidondo, Kabupaten Tolitoli, Provinsi Sulawesi Tengah	Desa Kinapasan	McGuire et al.
16501	B	Eutropis rudis		M			2018-07-25	1250		79	113	14.58	1.09106	120.885	10	304		Asia, Indonesia, Central Sulawesi, Toli Toli Regency, Indonesian Archipelago, Sulawesi	Desa Kinapasan, Kecamatan Basidondo, Kabupaten Tolitoli, Provinsi Sulawesi Tengah	Desa Kinapasan	McGuire et al.	pale blue throat	blood + testes
16502	M	Eutropis rudis					2018-07-25	1256		38	48 inc	1.21	1.09124	120.885	10	305		Asia, Indonesia, Central Sulawesi, Toli Toli Regency, Indonesian Archipelago, Sulawesi	Desa Kinapasan, Kecamatan Basidondo, Kabupaten Tolitoli, Provinsi Sulawesi Tengah	Desa Kinapasan	McGuire et al.
16503	B	Eutropis rudis					2018-07-25	1309		41	70	1.86	1.0912	120.884	10	299		Asia, Indonesia, Central Sulawesi, Toli Toli Regency, Indonesian Archipelago, Sulawesi	Desa Kinapasan, Kecamatan Basidondo, Kabupaten Tolitoli, Provinsi Sulawesi Tengah	Desa Kinapasan	McGuire et al.		blood
16504	M	Eutropis rudis		M			2018-07-25	1315		75	128	12.75	1.09128	120.884	10	298		Asia, Indonesia, Central Sulawesi, Toli Toli Regency, Indonesian Archipelago, Sulawesi	Desa Kinapasan, Kecamatan Basidondo, Kabupaten Tolitoli, Provinsi Sulawesi Tengah	Desa Kinapasan	McGuire et al.
16505	M	Eutropis rudis		F			2018-07-25	1330		61	93	6.42	1.09011	120.885	10	314		Asia, Indonesia, Central Sulawesi, Toli Toli Regency, Indonesian Archipelago, Sulawesi	Desa Kinapasan, Kecamatan Basidondo, Kabupaten Tolitoli, Provinsi Sulawesi Tengah	Desa Kinapasan	McGuire et al.
16506	M	Eutropis rudis		F			2018-07-25	1330		65	106	7.89	1.09011	120.885	10	314		Asia, Indonesia, Central Sulawesi, Toli Toli Regency, Indonesian Archipelago, Sulawesi	Desa Kinapasan, Kecamatan Basidondo, Kabupaten Tolitoli, Provinsi Sulawesi Tengah	Desa Kinapasan	McGuire et al.
16507	B	Eutropis rudis					2018-07-25	1330		41	72	1.7	1.09011	120.885	10	314		Asia, Indonesia, Central Sulawesi, Toli Toli Regency, Indonesian Archipelago, Sulawesi	Desa Kinapasan, Kecamatan Basidondo, Kabupaten Tolitoli, Provinsi Sulawesi Tengah	Desa Kinapasan	McGuire et al.
16508	B	Eutropis macrophthalma		F			2018-07-25	1256		126	212	51.86	1.09124	120.885	5	305		Asia, Indonesia, Central Sulawesi, Toli Toli Regency, Indonesian Archipelago, Sulawesi	Desa Kinapasan, Kecamatan Basidondo, Kabupaten Tolitoli, Provinsi Sulawesi Tengah	Desa Kinapasan	McGuire et al.	deep orange ventrally except gray throat	blood
16509	M	Cyrtodactylus sp. "pit"		F			2018-07-25	1256		64	65	3.71	1.09118	120.884	10	299		Asia, Indonesia, Central Sulawesi, Toli Toli Regency, Indonesian Archipelago, Sulawesi	Desa Kinapasan, Kecamatan Basidondo, Kabupaten Tolitoli, Provinsi Sulawesi Tengah	Desa Kinapasan	McGuire et al.
16510	B	Draco spilonotus SNP		M			2018-07-25	1145		63	128	2.83	1.09324	120.882	3	296		Asia, Indonesia, Central Sulawesi, Toli Toli Regency, Indonesian Archipelago, Sulawesi	Desa Kinapasan, Kecamatan Basidondo, Kabupaten Tolitoli, Provinsi Sulawesi Tengah	Desa Kinapasan	McGuire et al.	orange dorsal & ventral patagium yellow dewlap green head	blood
16511	M	Draco spilonotus SNP		M			2018-07-25	1250		69	140	3.48	1.09532	120.882	3	262		Asia, Indonesia, Central Sulawesi, Toli Toli Regency, Indonesian Archipelago, Sulawesi	Desa Kinapasan, Kecamatan Basidondo, Kabupaten Tolitoli, Provinsi Sulawesi Tengah	Desa Kinapasan	McGuire et al.	yellow dorsal and ventral patagium green head yellow dewlap tissued for genomics/transcriptomics. not much blood for this one	heart liver lungs possible kidney testes muscle gut brain eyes tongue dewlap skin patagial skin blood black skin gut contents
16512	B	Draco spilonotus SNP		F			2018-07-25	1312		63	125	2.97	1.0955	120.881	3	276		Asia, Indonesia, Central Sulawesi, Toli Toli Regency, Indonesian Archipelago, Sulawesi	Desa Kinapasan, Kecamatan Basidondo, Kabupaten Tolitoli, Provinsi Sulawesi Tengah	Desa Kinapasan	McGuire et al.	orange dorsal and ventral patagium yellow dewlap green head
16513	M	Draco spilonotus SNP		F			2018-07-25	1320		67	113	3.97	1.09562	120.88	4	264		Asia, Indonesia, Central Sulawesi, Toli Toli Regency, Indonesian Archipelago, Sulawesi	Desa Kinapasan, Kecamatan Basidondo, Kabupaten Tolitoli, Provinsi Sulawesi Tengah	Desa Kinapasan	McGuire et al.	ventral patagium yellow. Tissued for genomics/transcriptomics	heart liver lungs butative kidney putative spleen ovaries muscle eyes brain throat skin patagial skin back skin blood (a lot) tongue gut gut contents
16514	B	Lamprolepis smaragdina "brown"		F			2018-07-25	1202		92	124	13.8	1.09354	120.881	3	293		Asia, Indonesia, Central Sulawesi, Toli Toli Regency, Indonesian Archipelago, Sulawesi	Desa Kinapasan, Kecamatan Basidondo, Kabupaten Tolitoli, Provinsi Sulawesi Tengah	Desa Kinapasan	McGuire et al.		blood
16515	B	Limnonectes larvaepartus					2018-07-23	1802		35		3.33	1.07438	120.89		543		Asia, Indonesia, Central Sulawesi, Toli Toli Regency, Indonesian Archipelago, Sulawesi	Desa Kinapasan, Kecamatan Basidondo, Kabupaten Tolitoli, Provinsi Sulawesi Tengah	Desa Kinapasan	Evans
16516	M	Limnonectes larvaepartus					2018-07-23	532		12		0.33	1.09108	120.884		292		Asia, Indonesia, Central Sulawesi, Toli Toli Regency, Indonesian Archipelago, Sulawesi	Desa Kinapasan, Kecamatan Basidondo, Kabupaten Tolitoli, Provinsi Sulawesi Tengah	Desa Kinapasan	Evans
16517	M	Limnonectes modestus					2018-07-23	1650		45		6.95	1.08949	120.885		312		Asia, Indonesia, Central Sulawesi, Toli Toli Regency, Indonesian Archipelago, Sulawesi	Desa Kinapasan, Kecamatan Basidondo, Kabupaten Tolitoli, Provinsi Sulawesi Tengah	Desa Kinapasan	Evans
16518	M	Psammodynastes pulverulentus								260	74	5.79	1.06597	120.895	10	845		Asia, Indonesia, Central Sulawesi, Toli Toli Regency, Indonesian Archipelago, Sulawesi	1000m camp Gunung Dako, Kecamatan Galang, Kabupaten Tolitoli, Provinsi Sulawesi Tengah	1000m Camp, Gunung Dako	Jeff Frederick		blood
16519	M	Calamorhabdium acuticeps					2018-07-21			173	4	2.78	1.06321	120.898	3	1003	Secondary forest,G,on ground,-,-	Asia, Indonesia, Central Sulawesi, Toli Toli Regency, Indonesian Archipelago, Sulawesi	1000m camp Gunung Dako, Kecamatan Galang, Kabupaten Tolitoli, Provinsi Sulawesi Tengah	1000m Camp, Gunung Dako	Jeff Frederick
16520	M	Chalcorana macrops					2018-07-25	2202		25		1.17	1.0891	120.885	10	317		Asia, Indonesia, Central Sulawesi, Toli Toli Regency, Indonesian Archipelago, Sulawesi	Desa Kinapasan, Kecamatan Basidondo, Kabupaten Tolitoli, Provinsi Sulawesi Tengah	Desa Kinapasan	McGuire et al.
16521	M	Sphenomorphus nigrilabris "low elevation"					2018-07-25	2215		37	20	1.14	1.09106	120.885	10	309		Asia, Indonesia, Central Sulawesi, Toli Toli Regency, Indonesian Archipelago, Sulawesi	Desa Kinapasan, Kecamatan Basidondo, Kabupaten Tolitoli, Provinsi Sulawesi Tengah	Desa Kinapasan	McGuire et al.
16522	M	Sphenomorphus nigrilabris "low elevation"		M			2018-07-25	2224		58	81	4.55	1.0913	120.884	10	292		Asia, Indonesia, Central Sulawesi, Toli Toli Regency, Indonesian Archipelago, Sulawesi	Desa Kinapasan, Kecamatan Basidondo, Kabupaten Tolitoli, Provinsi Sulawesi Tengah	Desa Kinapasan	McGuire et al.
16523	B	Eutropis rudis		M			2018-07-25	2212		70	112	10.88	1.09064	120.885	10	310		Asia, Indonesia, Central Sulawesi, Toli Toli Regency, Indonesian Archipelago, Sulawesi	Desa Kinapasan, Kecamatan Basidondo, Kabupaten Tolitoli, Provinsi Sulawesi Tengah	Desa Kinapasan	McGuire et al.
16524	M	Limnonectes larvaepartus					2018-07-23	1700		16		0.45	1.09111	120.885		239		Asia, Indonesia, Central Sulawesi, Toli Toli Regency, Indonesian Archipelago, Sulawesi	Desa Kinapasan, Kecamatan Basidondo, Kabupaten Tolitoli, Provinsi Sulawesi Tengah	Desa Kinapasan	McGuire et al.	limnonectes larvaepartus
16525	M	Sphenomorphus nigrilabris "low elevation"					2018-07-26	1006		28	57	0.58	1.09011	120.885	10	314		Asia, Indonesia, Central Sulawesi, Toli Toli Regency, Indonesian Archipelago, Sulawesi	Desa Kinapasan, Kecamatan Basidondo, Kabupaten Tolitoli, Provinsi Sulawesi Tengah	Desa Kinapasan	McGuire et al.
16526	B	Sphenomorphus nigrilabris "low elevation"		F			2018-07-26	1015		54	98	3.28	1.09011	120.885	10	314		Asia, Indonesia, Central Sulawesi, Toli Toli Regency, Indonesian Archipelago, Sulawesi	Desa Kinapasan, Kecamatan Basidondo, Kabupaten Tolitoli, Provinsi Sulawesi Tengah	Desa Kinapasan	McGuire et al.
16527	B	Eutropis rudis					2018-07-26	1031		53	90	4.47	1.0914	120.884	10	298		Asia, Indonesia, Central Sulawesi, Toli Toli Regency, Indonesian Archipelago, Sulawesi	Desa Kinapasan, Kecamatan Basidondo, Kabupaten Tolitoli, Provinsi Sulawesi Tengah	Desa Kinapasan	McGuire et al.		blood
16528	M	Emoia caeruleocauda		F			2018-07-26			50	77	2.44	1.09011	120.885	10	314		Asia, Indonesia, Central Sulawesi, Toli Toli Regency, Indonesian Archipelago, Sulawesi	Desa Kinapasan, Kecamatan Basidondo, Kabupaten Tolitoli, Provinsi Sulawesi Tengah	Desa Kinapasan	McGuire et al.
16529	B	Tytthoscincus "low elevation"			Y		2018-07-26	835		31	36	0.64	1.0887	120.884	5	332		Asia, Indonesia, Central Sulawesi, Toli Toli Regency, Indonesian Archipelago, Sulawesi	Desa Kinapasan, Kecamatan Basidondo, Kabupaten Tolitoli, Provinsi Sulawesi Tengah	Desa Kinapasan	McGuire et al.
16530	B	Tytthoscincus "low elevation"		M			2018-07-26	2000		35	23 reg	1.02	1.08878	120.884	5	327		Asia, Indonesia, Central Sulawesi, Toli Toli Regency, Indonesian Archipelago, Sulawesi	Desa Kinapasan, Kecamatan Basidondo, Kabupaten Tolitoli, Provinsi Sulawesi Tengah	Desa Kinapasan	McGuire et al.	tissued for genomics/transcriptomics gut contents in separate EtOH tube additinal tail tissue in separate tube	liver heart lung testes kidney+ spleen (combined) blood eyes brain tongue muscle sking gut gut contents tail
16531	M	Limnonectes modestus					2018-07-26	1950		47		8.96	1.08915	120.884	3	342		Asia, Indonesia, Central Sulawesi, Toli Toli Regency, Indonesian Archipelago, Sulawesi	Desa Kinapasan, Kecamatan Basidondo, Kabupaten Tolitoli, Provinsi Sulawesi Tengah	Desa Kinapasan	McGuire et al.	recorded 1149.mp3	blood
16532	M/B	Limnonectes larvaepartus					2018-07-26	1942					1.08952	120.885	10			Asia, Indonesia, Central Sulawesi, Toli Toli Regency, Indonesian Archipelago, Sulawesi	Desa Kinapasan, Kecamatan Basidondo, Kabupaten Tolitoli, Provinsi Sulawesi Tengah	Desa Kinapasan	McGuire et al.
16533	B	Limnonectes heinrichi		M			2018-07-26	2207		56		14.63	1.09059	120.882	3	306		Asia, Indonesia, Central Sulawesi, Toli Toli Regency, Indonesian Archipelago, Sulawesi	Desa Kinapasan, Kecamatan Basidondo, Kabupaten Tolitoli, Provinsi Sulawesi Tengah	Desa Kinapasan	McGuire et al.	recorded 1132.mp3
16534	B	Limnonectes larvaepartus					2018-07-26	2242		56		13.78	1.09059	120.882	3	306		Asia, Indonesia, Central Sulawesi, Toli Toli Regency, Indonesian Archipelago, Sulawesi	Desa Kinapasan, Kecamatan Basidondo, Kabupaten Tolitoli, Provinsi Sulawesi Tengah	Desa Kinapasan	McGuire et al.	recorded 1140.mp3 1142.mp3 1145.mp3 1145.mp3 is best	bloos
16535	M	Leucocephalon yuwonoi					2018-07-12					114.01						Asia, Indonesia, Central Sulawesi, Toli Toli Regency, Indonesian Archipelago, Sulawesi	Dusun Bolouto, Desa Salumbia, Kecamatan Dondo, Kabupaten Tolitoli, Provinsi Sulawesi Tengah	Dusun Bolouto	Sopian	Blood sample taken	Blood
16536	B	Ahaetulla prasina					2018-07-24	1200		1121	626	133.84	1.09462	120.864	4	220	Kebun cloves/banana,G,on ground,-,grass	Asia, Indonesia, Central Sulawesi, Toli Toli Regency, Indonesian Archipelago, Sulawesi	Dusun Bolouto, Desa Salumbia, Kecamatan Dondo, Kabupaten Tolitoli, Provinsi Sulawesi Tengah	Dusun Bolouto	Sopian	Blood sample taken	Blood
16537	B	Papurana celebensis		TA70			2018-07-15	2053		47		4.5	1.06064	120.901		1075	ground, leaf litter	Asia, Indonesia, Central Sulawesi, Toli Toli Regency, Indonesian Archipelago, Sulawesi	1000m camp Gunung Dako, Kecamatan Galang, Kabupaten Tolitoli, Provinsi Sulawesi Tengah	1000m camp, Gunung Dako	Awal Riyanto and Tri Wahya Laksono
16538	B	Cyrtodactylus fumosus		F	Gravid		2018-07-15	2055		92	90 reg	8.7	1.0606	120.901		1063	0.5m	Asia, Indonesia, Central Sulawesi, Toli Toli Regency, Indonesian Archipelago, Sulawesi	1000m camp Gunung Dako, Kecamatan Galang, Kabupaten Tolitoli, Provinsi Sulawesi Tengah	1000m camp, Gunung Dako	Awal Riyanto and Tri Wahya Laksono
16539	M	Tytthoscincus "middle elevation"					2018-07-15	2117		37	47	0.1	1.05992	120.901		1096		Asia, Indonesia, Central Sulawesi, Toli Toli Regency, Indonesian Archipelago, Sulawesi	1000m camp Gunung Dako, Kecamatan Galang, Kabupaten Tolitoli, Provinsi Sulawesi Tengah	1000m camp, Gunung Dako	Awal Riyanto and Tri Wahya Laksono
16540	B	Occidozyga semipalmata "low elevation"		F			2018-07-15	2235		25		1	1.06262	120.898		973		Asia, Indonesia, Central Sulawesi, Toli Toli Regency, Indonesian Archipelago, Sulawesi	1000m camp Gunung Dako, Kecamatan Galang, Kabupaten Tolitoli, Provinsi Sulawesi Tengah	1000m camp, Gunung Dako	Awal Riyanto and Tri Wahya Laksono
16541	M	Occidozyga semipalmata "low elevation"		M			2018-07-15	2240		26		1.8	1.06262	120.899		973		Asia, Indonesia, Central Sulawesi, Toli Toli Regency, Indonesian Archipelago, Sulawesi	1000m camp Gunung Dako, Kecamatan Galang, Kabupaten Tolitoli, Provinsi Sulawesi Tengah	1000m camp, Gunung Dako	Awal Riyanto and Tri Wahya Laksono
16542	B	Occidozyga semipalmata "low elevation"		F	Gravid		2018-07-15	2300		21		1.2	1.06251	120.898		998		Asia, Indonesia, Central Sulawesi, Toli Toli Regency, Indonesian Archipelago, Sulawesi	1000m camp Gunung Dako, Kecamatan Galang, Kabupaten Tolitoli, Provinsi Sulawesi Tengah	1000m camp, Gunung Dako	Awal Riyanto and Tri Wahya Laksono
16543	B	Oreophryne "low elevation sp. 1"					2018-07-15	2252		20		0.2	1.06253	120.898		995		Asia, Indonesia, Central Sulawesi, Toli Toli Regency, Indonesian Archipelago, Sulawesi	1000m camp Gunung Dako, Kecamatan Galang, Kabupaten Tolitoli, Provinsi Sulawesi Tengah	1000m camp, Gunung Dako	Awal Riyanto and Tri Wahya Laksono
16544	M	Hemidactylus frenatus					2018-07-18	2018		58	45 reg		1.08649	120.885		378		Asia, Indonesia, Central Sulawesi, Toli Toli Regency, Indonesian Archipelago, Sulawesi	Desa Kinapasan, Kecamatan Basidondo, Kabupaten Tolitoli, Provinsi Sulawesi Tengah	Desa Kinapasan	Awal Riyanto and Tri Wahya Laksono
16545	M	Hemidactylus frenatus				Juv	2018-07-18	2032		45	58		1.08552	120.884		398		Asia, Indonesia, Central Sulawesi, Toli Toli Regency, Indonesian Archipelago, Sulawesi	Desa Kinapasan, Kecamatan Basidondo, Kabupaten Tolitoli, Provinsi Sulawesi Tengah	Desa Kinapasan	Awal Riyanto and Tri Wahya Laksono
16546	B	Hemidactylus frenatus					2018-07-18	2032		41	63		1.08552	120.884		398		Asia, Indonesia, Central Sulawesi, Toli Toli Regency, Indonesian Archipelago, Sulawesi	Desa Kinapasan, Kecamatan Basidondo, Kabupaten Tolitoli, Provinsi Sulawesi Tengah	Desa Kinapasan	Awal Riyanto and Tri Wahya Laksono
16547	B	Cyrtodactylus sp. "pit"					2018-07-18	2030		45	55		1.08649	120.885		378		Asia, Indonesia, Central Sulawesi, Toli Toli Regency, Indonesian Archipelago, Sulawesi	Desa Kinapasan, Kecamatan Basidondo, Kabupaten Tolitoli, Provinsi Sulawesi Tengah	Desa Kinapasan	Awal Riyanto and Tri Wahya Laksono
16548	M	Tytthoscincus "low elevation"					2018-07-18						1.08654	120.886		351		Asia, Indonesia, Central Sulawesi, Toli Toli Regency, Indonesian Archipelago, Sulawesi	Desa Kinapasan, Kecamatan Basidondo, Kabupaten Tolitoli, Provinsi Sulawesi Tengah	Desa Kinapasan	Awal Riyanto and Tri Wahya Laksono
16549	B	Draco spilonotus SNP					2018-07-18	1624					1.08654	120.886		351	cacao	Asia, Indonesia, Central Sulawesi, Toli Toli Regency, Indonesian Archipelago, Sulawesi	Desa Kinapasan, Kecamatan Basidondo, Kabupaten Tolitoli, Provinsi Sulawesi Tengah	Desa Kinapasan	Awal Riyanto and Tri Wahya Laksono
16550	B	Chalcorana macrops					2018-07-18	1505					1.07816	120.904		883	waterfall, sitting on the rock	Asia, Indonesia, Central Sulawesi, Toli Toli Regency, Indonesian Archipelago, Sulawesi	Desa Kinapasan, Kecamatan Basidondo, Kabupaten Tolitoli, Provinsi Sulawesi Tengah	Desa Kinapasan	Awal Riyanto and Tri Wahya Laksono
16551	B	Occidozyga semipalmata "low elevation"					2018-07-18	1515					1.07816	120.904		883	waterfall, sitting in the water	Asia, Indonesia, Central Sulawesi, Toli Toli Regency, Indonesian Archipelago, Sulawesi	Desa Kinapasan, Kecamatan Basidondo, Kabupaten Tolitoli, Provinsi Sulawesi Tengah	Desa Kinapasan	Awal Riyanto and Tri Wahya Laksono
16552	M	Emoia caeruleocauda		F	Gravid		2018-07-20	1140					1.0413	120.814	5		Pasar, traditional market. "Sutu Berido" Market in Toli Toli	Asia, Indonesia, Central Sulawesi, Toli Toli Regency, Indonesian Archipelago, Sulawesi		Tolitoli	Awal Riyanto and Tri Wahya Laksono
0	B	Cylindrophis melanotus					2018-07-18	2100					1.08634	120.886		363		Asia, Indonesia, Central Sulawesi, Toli Toli Regency, Indonesian Archipelago, Sulawesi		Tolitoli	Awal Riyanto and Tri Wahya Laksono

## Sheet: Sheet3
Good For RNA	JAM Number	MVZ (M) or MZB (B)	Genus species	Sex	Elevation	Latitude	Longitude	Gravid?	Age Class	SVL (mm)	Tail (mm)	Weight (g)	Collection Date	Time (START)	Time (END)	Uncertainty	Habitat	Higher Geography	Specific Geography	Verbatim Locality	Collectors	Comments/Other	Known Other Tissues
x	16522	M	Sphenomorphus nigrilabris	M	292	1.0913	120.884		a	58	81	4.55	2018-07-25	2224		10		Asia, Indonesia, Central Sulawesi, Toli Toli Regency, Indonesian Archipelago, Sulawesi	Desa Kinapasan, Kecamatan Basidondo, Kabupaten Tolitoli, Provinsi Sulawesi Tengah	Desa Kinapasan	McGuire et al.				dako 1	16522	292
x	16521	M	Sphenomorphus nigrilabris		309	1.09106	120.885		a	37	20	1.14	2018-07-25	2215		10		Asia, Indonesia, Central Sulawesi, Toli Toli Regency, Indonesian Archipelago, Sulawesi	Desa Kinapasan, Kecamatan Basidondo, Kabupaten Tolitoli, Provinsi Sulawesi Tengah	Desa Kinapasan	McGuire et al.				dako 1	16479	297
	16525	M	Sphenomorphus nigrilabris		314	1.09011	120.885		j	28	57	0.58	2018-07-26	1006		10		Asia, Indonesia, Central Sulawesi, Toli Toli Regency, Indonesian Archipelago, Sulawesi	Desa Kinapasan, Kecamatan Basidondo, Kabupaten Tolitoli, Provinsi Sulawesi Tengah	Desa Kinapasan	McGuire et al.				dako 1	16526	314
x	16526	B	Sphenomorphus nigrilabris	F	314	1.09011	120.885		a	54	98	3.28	2018-07-26	1015		10		Asia, Indonesia, Central Sulawesi, Toli Toli Regency, Indonesian Archipelago, Sulawesi	Desa Kinapasan, Kecamatan Basidondo, Kabupaten Tolitoli, Provinsi Sulawesi Tengah	Desa Kinapasan	McGuire et al.				dako 1	16183	439
x	16458	B	Sphenomorphus nigrilabris	M	337	1.08782	120.885		a	48	80	2.33	2018-07-23	2300		6	Cacao, G, on ground, -, leaf litter	Asia, Indonesia, Central Sulawesi, Toli Toli Regency, Indonesian Archipelago, Sulawesi	Desa Kinapasan, Kecamatan Basidondo, Kabupaten Tolitoli, Provinsi Sulawesi Tengah	Desa Kinapasan	McGuire et al.				dako 1	16209	750
x	16457	M	Sphenomorphus nigrilabris		338	1.08802	120.885		a	49	78	2.55	2018-07-23	2241		3	Cacao, G, on ground, -, leaf litter	Asia, Indonesia, Central Sulawesi, Toli Toli Regency, Indonesian Archipelago, Sulawesi	Desa Kinapasan, Kecamatan Basidondo, Kabupaten Tolitoli, Provinsi Sulawesi Tengah	Desa Kinapasan	McGuire et al.				dako 1	16101	769
x	16183	B	Sphenomorphus nigrilabris	F	439	1.08058	120.887	laid eggs	a	55	105	3.81	2018-07-09	2333			cacao plantation, ground, ground, leaf litter	Asia, Indonesia, Central Sulawesi, Toli Toli Regency, Indonesian Archipelago, Sulawesi		Desa Kinapasan, Kecamatan Galang, Kabupaten Tolitoli, Provinsi Sulawesi Tengah, Sulawesi Id., Indonesia	Awal Riyanto, Tri Laksono	laid 2 white eggs in bag. Regular shape			dako 1	16103	771
x	16243	B	Sphenomorphus nigrilabris		570	1.07523	120.889		a	53	74	2.97	2018-07-11	1000			cacao plantation, g, ground, leaf litter	Asia, Indonesia, Central Sulawesi, Toli Toli Regency, Indonesian Archipelago, Sulawesi		Desa Kinapasan, Kecamatan Galang, Kabupaten Tolitoli, Provinsi Sulawesi Tengah, Sulawesi Id., Indonesia	Awal Riyanto, Tri Laksono				dako 1	16100	814
	16098	B	Sphenomorphus nigrilabris		769	1.06833	120.894		j	27	6 inc	0.38	2018-07-10	1507		10	Secondary Forest,away from stream,on log,,log sticky 75-2	Asia, Indonesia, Central Sulawesi, Toli Toli Regency, Indonesian Archipelago, Sulawesi	1000m camp, Gunung Dako, Kecamatan Galang, Kabupaten Tolitoli, Provinsi Sulawesi Tengah	1000m camp, Gunung Dako, Kecamatan Galang, Kabupaten Tolitoli, Provinsi Sulawesi Tengah, Sulawesi Island, Indonesia	J. A. McGuire, J. Frederick, B. Karin				dako 1	16097	819
	16101	B	Sphenomorphus nigrilabris	F	769	1.06833	120.894		a	60	111	5	2018-07-10	1507		10	Secondary Forest,away from stream,on log,,log sticky 750-2	Asia, Indonesia, Central Sulawesi, Toli Toli Regency, Indonesian Archipelago, Sulawesi	1000m camp, Gunung Dako, Kecamatan Galang, Kabupaten Tolitoli, Provinsi Sulawesi Tengah	1000m camp, Gunung Dako, Kecamatan Galang, Kabupaten Tolitoli, Provinsi Sulawesi Tengah, Sulawesi Island, Indonesia	J. A. McGuire, J. Frederick, B. Karin				dako 1	16099	939
	16225	M	Sphenomorphus nigrilabris		771	1.06813	120.894		a	39	67	1.38	2018-07-12	1640		10	secondary forest, g, on tree buttress, sticky 750-4	Asia, Indonesia, Central Sulawesi, Toli Toli Regency, Indonesian Archipelago, Sulawesi		1000m camp, Gunung Dako, Kecamatan Galang, Kabupaten Tolitoli, Provinsi Sulawesi Tengah, Sulawesi Island, Indonesia	J. A. McGuire, J. Frederick, B. Karin				dako 1	16015	1015
	16102	M	Sphenomorphus nigrilabris		771	1.06825	120.894		a	48	63	2.41	2018-07-10	1507		10	Secondary Forest,away from stream,on tree buttress,,sticky 750-1	Asia, Indonesia, Central Sulawesi, Toli Toli Regency, Indonesian Archipelago, Sulawesi	1000m camp, Gunung Dako, Kecamatan Galang, Kabupaten Tolitoli, Provinsi Sulawesi Tengah	1000m camp, Gunung Dako, Kecamatan Galang, Kabupaten Tolitoli, Provinsi Sulawesi Tengah, Sulawesi Island, Indonesia	J. A. McGuire, J. Frederick, B. Karin				dako 1	16043	1032
	16103	B	Sphenomorphus nigrilabris	M	771	1.06825	120.894		a	59	115	4.46	2018-07-10	1507		10	Secondary Forest,away from stream,on tree buttress,,sticky 750-1	Asia, Indonesia, Central Sulawesi, Toli Toli Regency, Indonesian Archipelago, Sulawesi	1000m camp, Gunung Dako, Kecamatan Galang, Kabupaten Tolitoli, Provinsi Sulawesi Tengah	1000m camp, Gunung Dako, Kecamatan Galang, Kabupaten Tolitoli, Provinsi Sulawesi Tengah, Sulawesi Island, Indonesia	J. A. McGuire, J. Frederick, B. Karin				dako 1	15997	1068
	16248	B	Sphenomorphus nigrilabris	M	785	1.06833	120.894		a	57	79	4.36	2018-07-13				secondary forest, g, sticky 750-2	Asia, Indonesia, Central Sulawesi, Toli Toli Regency, Indonesian Archipelago, Sulawesi		1000m camp, Gunung Dako, Kecamatan Galang, Kabupaten Tolitoli, Provinsi Sulawesi Tengah, Sulawesi Island, Indonesia	J. A. McGuire, J. Frederick, B. Karin	blue throat, white lip stripe			dako 1	15957	1107
	16221	M	Sphenomorphus nigrilabris		786	1.06833	120.894		a	36	40 inc	1.17	2018-07-12				secondary forest, g, sticky 750-31	Asia, Indonesia, Central Sulawesi, Toli Toli Regency, Indonesian Archipelago, Sulawesi		1000m camp, Gunung Dako, Kecamatan Galang, Kabupaten Tolitoli, Provinsi Sulawesi Tengah, Sulawesi Island, Indonesia	J. A. McGuire, J. Frederick, B. Karin				dako 1	16049	1114
	16222	M	Sphenomorphus nigrilabris		799	1.06783	120.894		a	40	61 inc	1.91	2018-07-12				secondary forest, g, sticky 750-8	Asia, Indonesia, Central Sulawesi, Toli Toli Regency, Indonesian Archipelago, Sulawesi		1000m camp, Gunung Dako, Kecamatan Galang, Kabupaten Tolitoli, Provinsi Sulawesi Tengah, Sulawesi Island, Indonesia	J. A. McGuire, J. Frederick, B. Karin				ilomata1	16813	#N/A
	16210	M	Sphenomorphus nigrilabris	M	799	SEE PAPER NOTES			a	58	107	4.74	2018-07-11				secondary forest, ground, sticky 750-9	Asia, Indonesia, Central Sulawesi, Toli Toli Regency, Indonesian Archipelago, Sulawesi		1000m camp, Gunung Dako, Kecamatan Galang, Kabupaten Tolitoli, Provinsi Sulawesi Tengah, Sulawesi Island, Indonesia	J. A. McGuire, J. Frederick, B. Karin	pale orange on side of neck. Yellow suffusion above and below the mouth			ilomata1	16690	#N/A
	16211	M	Sphenomorphus nigrilabris	M	799	SEE PAPER NOTES			a	58	31 inc	4.5	2018-07-11				secondary forest, ground, sticky 750-9	Asia, Indonesia, Central Sulawesi, Toli Toli Regency, Indonesian Archipelago, Sulawesi		1000m camp, Gunung Dako, Kecamatan Galang, Kabupaten Tolitoli, Provinsi Sulawesi Tengah, Sulawesi Island, Indonesia	J. A. McGuire, J. Frederick, B. Karin				ilomata1	16753	#N/A
	16209	B	Sphenomorphus nigrilabris	M	799	SEE PAPER NOTES			a	62	99	5.32	2018-07-11				secondary forest, ground, sticky 750-8	Asia, Indonesia, Central Sulawesi, Toli Toli Regency, Indonesian Archipelago, Sulawesi		1000m camp, Gunung Dako, Kecamatan Galang, Kabupaten Tolitoli, Provinsi Sulawesi Tengah, Sulawesi Island, Indonesia	J. A. McGuire, J. Frederick, B. Karin				ilomata1	16899	#N/A
	16261	M	Sphenomorphus nigrilabris	M	809	1.06713	120.894		a	52	19 regen	2.61	2018-07-14	1100			secondary forest, g	Asia, Indonesia, Central Sulawesi, Toli Toli Regency, Indonesian Archipelago, Sulawesi		1000m camp, Gunung Dako, Kecamatan Galang, Kabupaten Tolitoli, Provinsi Sulawesi Tengah, Sulawesi Island, Indonesia	J. A. McGuire, J. Frederick, B. Karin				ilomata1	16898	#N/A
	16212	B	Sphenomorphus nigrilabris	M	809	1.06713	120.894		a	53	76	3.11	2018-07-11				secondary forest, ground, sticky 750-11	Asia, Indonesia, Central Sulawesi, Toli Toli Regency, Indonesian Archipelago, Sulawesi		1000m camp, Gunung Dako, Kecamatan Galang, Kabupaten Tolitoli, Provinsi Sulawesi Tengah, Sulawesi Island, Indonesia	J. A. McGuire, J. Frederick, B. Karin	pale blue throat patch			ilomata1	16685	#N/A
	16100	M	Sphenomorphus nigrilabris	F	814	1.06656	120.894		a	52	105	3.04	2018-07-10	1507		10	Secondary Forest,away from stream,on ground beside buttress,,ground	Asia, Indonesia, Central Sulawesi, Toli Toli Regency, Indonesian Archipelago, Sulawesi	1000m camp, Gunung Dako, Kecamatan Galang, Kabupaten Tolitoli, Provinsi Sulawesi Tengah	1000m camp, Gunung Dako, Kecamatan Galang, Kabupaten Tolitoli, Provinsi Sulawesi Tengah, Sulawesi Island, Indonesia	J. A. McGuire, J. Frederick, B. Karin	no unusual color on throat, pale yellow, no obvious lip stripe			ilomata1	16687	#N/A
	16097	M	Sphenomorphus nigrilabris		819	1.06642	120.895		j	28	26 inc	0.59	2018-07-10	1522		10	Secondary Forest,away from stream,on ground beside log,,sticky 750-16	Asia, Indonesia, Central Sulawesi, Toli Toli Regency, Indonesian Archipelago, Sulawesi	1000m camp, Gunung Dako, Kecamatan Galang, Kabupaten Tolitoli, Provinsi Sulawesi Tengah	1000m camp, Gunung Dako, Kecamatan Galang, Kabupaten Tolitoli, Provinsi Sulawesi Tengah, Sulawesi Island, Indonesia	J. A. McGuire, J. Frederick, B. Karin				ilomata1	16896	#N/A
	16247	B	Sphenomorphus nigrilabris	F	822	1.06669	120.894		a	58	111	3.81	2018-07-13				secondary forest, g, sticky 750-14	Asia, Indonesia, Central Sulawesi, Toli Toli Regency, Indonesian Archipelago, Sulawesi		1000m camp, Gunung Dako, Kecamatan Galang, Kabupaten Tolitoli, Provinsi Sulawesi Tengah, Sulawesi Island, Indonesia	J. A. McGuire, J. Frederick, B. Karin	white throat			ilomata1	16683	#N/A
	16213	B	Sphenomorphus nigrilabris		831	1.06651	120.894		a	55	105	4.02	2018-07-11				secondary forest, ground, sticky 750-15	Asia, Indonesia, Central Sulawesi, Toli Toli Regency, Indonesian Archipelago, Sulawesi		1000m camp, Gunung Dako, Kecamatan Galang, Kabupaten Tolitoli, Provinsi Sulawesi Tengah, Sulawesi Island, Indonesia	J. A. McGuire, J. Frederick, B. Karin	obscure white dewlap			ilomata1	16806	#N/A
	16250	M	Sphenomorphus nigrilabris	M	831	1.06651	120.894		a	58	99	4.37	2018-07-13				secondary forest, g, sticky 750-15	Asia, Indonesia, Central Sulawesi, Toli Toli Regency, Indonesian Archipelago, Sulawesi		1000m camp, Gunung Dako, Kecamatan Galang, Kabupaten Tolitoli, Provinsi Sulawesi Tengah, Sulawesi Island, Indonesia	J. A. McGuire, J. Frederick, B. Karin	day-glo green throat, lip stripe obscure			ilomata1	16688	#N/A
	16262	B	Sphenomorphus nigrilabris	M	831	1.06651	120.894		a	59	33 inc	4.02	2018-07-14	1123			secondary forest, g	Asia, Indonesia, Central Sulawesi, Toli Toli Regency, Indonesian Archipelago, Sulawesi		1000m camp, Gunung Dako, Kecamatan Galang, Kabupaten Tolitoli, Provinsi Sulawesi Tengah, Sulawesi Island, Indonesia	J. A. McGuire, J. Frederick, B. Karin	blue throat and lip stripe. testes taken as supplemental			ilomata1	16656	#N/A
	16249	M	Sphenomorphus nigrilabris	F	831	1.06651	120.894		a	60	114	4.6	2018-07-13				secondary forest, g, sticky 750-13	Asia, Indonesia, Central Sulawesi, Toli Toli Regency, Indonesian Archipelago, Sulawesi		1000m camp, Gunung Dako, Kecamatan Galang, Kabupaten Tolitoli, Provinsi Sulawesi Tengah, Sulawesi Island, Indonesia	J. A. McGuire, J. Frederick, B. Karin				ilomata1	16754	#N/A
	16214	M	Sphenomorphus nigrilabris		835	1.06648	120.894		a	41.5	82	1.67	2018-07-11				secondary forest, ground, sticky 750-16	Asia, Indonesia, Central Sulawesi, Toli Toli Regency, Indonesian Archipelago, Sulawesi		1000m camp, Gunung Dako, Kecamatan Galang, Kabupaten Tolitoli, Provinsi Sulawesi Tengah, Sulawesi Island, Indonesia	J. A. McGuire, J. Frederick, B. Karin				ilomata1	16657	#N/A
	16218	B	Sphenomorphus nigrilabris	F	839	1.06597	120.895		a	60	71 regen	5.04	2018-07-11				secondary forest, g, sticky 750-20	Asia, Indonesia, Central Sulawesi, Toli Toli Regency, Indonesian Archipelago, Sulawesi		1000m camp, Gunung Dako, Kecamatan Galang, Kabupaten Tolitoli, Provinsi Sulawesi Tengah, Sulawesi Island, Indonesia	J. A. McGuire, J. Frederick, B. Karin				ilomata1	16654	#N/A
	16223	B	Sphenomorphus nigrilabris	M	867	1.06513	120.894		a	59	57 inc	4.76	2018-07-12				secondary forest, g, sticky 750-23	Asia, Indonesia, Central Sulawesi, Toli Toli Regency, Indonesian Archipelago, Sulawesi		1000m camp, Gunung Dako, Kecamatan Galang, Kabupaten Tolitoli, Provinsi Sulawesi Tengah, Sulawesi Island, Indonesia	J. A. McGuire, J. Frederick, B. Karin				ilomata1	16895	#N/A
	16219	B	Sphenomorphus nigrilabris	F	867	1.06513	120.894	yes	a	63	91	4.82	2018-07-11				secondary forst, g, sticky 750-23	Asia, Indonesia, Central Sulawesi, Toli Toli Regency, Indonesian Archipelago, Sulawesi		1000m camp, Gunung Dako, Kecamatan Galang, Kabupaten Tolitoli, Provinsi Sulawesi Tengah, Sulawesi Island, Indonesia	J. A. McGuire, J. Frederick, B. Karin				ilomata1	16848	#N/A
	16215	M	Sphenomorphus nigrilabris		887	1.06461	120.894		j	32	42 inc	0.74	2018-07-11				secondary forest, g, sticky 750-24	Asia, Indonesia, Central Sulawesi, Toli Toli Regency, Indonesian Archipelago, Sulawesi		1000m camp, Gunung Dako, Kecamatan Galang, Kabupaten Tolitoli, Provinsi Sulawesi Tengah, Sulawesi Island, Indonesia	J. A. McGuire, J. Frederick, B. Karin				ilomata1	16849	#N/A
	16224	B	Sphenomorphus nigrilabris	M	887	1.06461	120.894		a	55	49 regen	3.55	2018-07-12				secondary forest, g, sticky 750-25	Asia, Indonesia, Central Sulawesi, Toli Toli Regency, Indonesian Archipelago, Sulawesi		1000m camp, Gunung Dako, Kecamatan Galang, Kabupaten Tolitoli, Provinsi Sulawesi Tengah, Sulawesi Island, Indonesia	J. A. McGuire, J. Frederick, B. Karin				ilomata1	16812	#N/A
	16217	M	Sphenomorphus nigrilabris		913	1.06401	120.895		j	23	6 inc	6.27	2018-07-11				secondary forest, g, sticky 750-31	Asia, Indonesia, Central Sulawesi, Toli Toli Regency, Indonesian Archipelago, Sulawesi		1000m camp, Gunung Dako, Kecamatan Galang, Kabupaten Tolitoli, Provinsi Sulawesi Tengah, Sulawesi Island, Indonesia	J. A. McGuire, J. Frederick, B. Karin				ilomata1	16804	#N/A
	16216	M	Sphenomorphus nigrilabris		913	1.06401	120.895		j	26	6	0.34	2018-07-11				secondary forest, g, sticky 750-31	Asia, Indonesia, Central Sulawesi, Toli Toli Regency, Indonesian Archipelago, Sulawesi		1000m camp, Gunung Dako, Kecamatan Galang, Kabupaten Tolitoli, Provinsi Sulawesi Tengah, Sulawesi Island, Indonesia	J. A. McGuire, J. Frederick, B. Karin				ilomata1	16643	#N/A
	16099	M	Sphenomorphus nigrilabris	M	939	1.06345	120.897		a	56	99	4.14	2018-07-10	1507		5	Secondary Forest,away from stream,under tree buttress,,ground	Asia, Indonesia, Central Sulawesi, Toli Toli Regency, Indonesian Archipelago, Sulawesi	1000m camp, Gunung Dako, Kecamatan Galang, Kabupaten Tolitoli, Provinsi Sulawesi Tengah	1000m camp, Gunung Dako, Kecamatan Galang, Kabupaten Tolitoli, Provinsi Sulawesi Tengah, Sulawesi Island, Indonesia	J. A. McGuire, J. Frederick, B. Karin	blue throat and lip stripe			ilomata1	16653	#N/A
	15967	B	Sphenomorphus nigrilabris		1012	1.0621	120.9		j	35	67	1.17	2018-07-06	1351		5	Selectively Logged Forest,away from stream,on ground between tree buttresses,,sticky 1000-5	Asia, Indonesia, Central Sulawesi, Toli Toli Regency, Indonesian Archipelago, Sulawesi	1000m camp, Gunung Dako, Kecamatan Galang, Kabupaten Tolitoli, Provinsi Sulawesi Tengah	1000m camp, Gunung Dako, Kecamatan Galang, Kabupaten Tolitoli, Provinsi Sulawesi Tengah, Sulawesi Island, Indonesia	J. A. McGuire, J. Frederick, B. Karin				ilomata1	16655	#N/A
	16015	M	Sphenomorphus nigrilabris	F	1015	1.06304	120.899	Gravid	a	57	115	4.35	2018-07-07			4	Selectively Logged Forest,away from stream,on ground in camp,,pitfall	Asia, Indonesia, Central Sulawesi, Toli Toli Regency, Indonesian Archipelago, Sulawesi	1000m camp, Gunung Dako, Kecamatan Galang, Kabupaten Tolitoli, Provinsi Sulawesi Tengah	1000m camp, Gunung Dako, Kecamatan Galang, Kabupaten Tolitoli, Provinsi Sulawesi Tengah, Sulawesi Island, Indonesia	J. A. McGuire, J. Frederick, B. Karin, Awal Riyanto, Tri Laksono	pale orange suffusion on sides of head.	Blood Sample		ilomata1	16900	#N/A
	16232	M	Sphenomorphus nigrilabris		1018	1.06198	120.9		a	44	40 INC	1.89	2018-07-12	1807		7	selectively-logged forest, g, on 10" log on ground, log, sticky 1000-6	Asia, Indonesia, Central Sulawesi, Toli Toli Regency, Indonesian Archipelago, Sulawesi		1000m camp, Gunung Dako, Kecamatan Galang, Kabupaten Tolitoli, Provinsi Sulawesi Tengah, Sulawesi Island, Indonesia	J. A. McGuire, J. Frederick, B. Karin				ilomata1	16686	#N/A
	15999	B	Sphenomorphus nigrilabris	M	1018	1.06205	120.9		a	61	32 inc	4.7	2018-07-06	1958		8	Selectively Logged Forest,away from stream,,,on sticky trap 1000-6	Asia, Indonesia, Central Sulawesi, Toli Toli Regency, Indonesian Archipelago, Sulawesi	1000m camp, Gunung Dako, Kecamatan Galang, Kabupaten Tolitoli, Provinsi Sulawesi Tengah	1000m camp, Gunung Dako, Kecamatan Galang, Kabupaten Tolitoli, Provinsi Sulawesi Tengah, Sulawesi Island, Indonesia	J. A. McGuire, J. Frederick, B. Karin	Throat and sides of head pale yellow	Blood Sample
	15974	M	Sphenomorphus nigrilabris	F	1018	1.06205	120.9		a	72	137	9.18	2018-07-06	1544		8	Selectively Logged Forest,away from stream,12" up on log,12" log,log sticky 1000-6	Asia, Indonesia, Central Sulawesi, Toli Toli Regency, Indonesian Archipelago, Sulawesi	1000m camp, Gunung Dako, Kecamatan Galang, Kabupaten Tolitoli, Provinsi Sulawesi Tengah	1000m camp, Gunung Dako, Kecamatan Galang, Kabupaten Tolitoli, Provinsi Sulawesi Tengah, Sulawesi Island, Indonesia	J. A. McGuire, J. Frederick, B. Karin	pale yellow posteroventrally, barely any lip stripe	Blood Sample		ilomata 2	16805	#N/A
	15981	M	Sphenomorphus nigrilabris	M	1023	1.06122	120.9		a	71	150	7.46	2018-07-06	2032		5	Selectively Logged Forest,away from stream,on ground,in bucket line 1050,	Asia, Indonesia, Central Sulawesi, Toli Toli Regency, Indonesian Archipelago, Sulawesi	1000m camp, Gunung Dako, Kecamatan Galang, Kabupaten Tolitoli, Provinsi Sulawesi Tengah	1000m camp, Gunung Dako, Kecamatan Galang, Kabupaten Tolitoli, Provinsi Sulawesi Tengah, Sulawesi Island, Indonesia	J. A. McGuire, J. Frederick, B. Karin	Photo			dako 2	16212	809
	15988	B	Sphenomorphus nigrilabris	M	1029	1.06192	120.9		a	62	76 reg	5.95	2018-07-06	2353		9	Selectively Logged Forest,away from stream,came out of hole at base of tree buttress,,	Asia, Indonesia, Central Sulawesi, Toli Toli Regency, Indonesian Archipelago, Sulawesi	1000m camp, Gunung Dako, Kecamatan Galang, Kabupaten Tolitoli, Provinsi Sulawesi Tengah	1000m camp, Gunung Dako, Kecamatan Galang, Kabupaten Tolitoli, Provinsi Sulawesi Tengah, Sulawesi Island, Indonesia	J. A. McGuire, J. Frederick, B. Karin	Bright orange head, blue throat, very pale yellow posteroventrally	Blood Sample		dako 2	15974	1018
	16043	M	Sphenomorphus nigrilabris	M	1032	1.06249	120.899		a	50	50 reg	2.8	2018-07-08	1602		9	Selectively Logged Forest,away from stream,0.3m up,small tree buttress 30" trunk,	Asia, Indonesia, Central Sulawesi, Toli Toli Regency, Indonesian Archipelago, Sulawesi	1000m camp, Gunung Dako, Kecamatan Galang, Kabupaten Tolitoli, Provinsi Sulawesi Tengah	1000m camp, Gunung Dako, Kecamatan Galang, Kabupaten Tolitoli, Provinsi Sulawesi Tengah, Sulawesi Island, Indonesia	J. A. McGuire, J. Frederick, B. Karin	Pale Yellow throat suffusion, pale yellow posteroventrally, yellow lip stripe			dako 2	16232	1018
	16034	B	Sphenomorphus nigrilabris	F	1032	1.06249	120.899	Gravid	a	74	104	9.69	2018-07-08	1315			Selectively Logged Forest,away from stream,on ground,,	Asia, Indonesia, Central Sulawesi, Toli Toli Regency, Indonesian Archipelago, Sulawesi	1000m camp, Gunung Dako, Kecamatan Galang, Kabupaten Tolitoli, Provinsi Sulawesi Tengah	1000m camp, Gunung Dako, Kecamatan Galang, Kabupaten Tolitoli, Provinsi Sulawesi Tengah, Sulawesi Island, Indonesia	J. A. McGuire, J. Frederick, B. Karin				dako 2	16034	1032
	15975	M	Sphenomorphus nigrilabris	M	1038	1.06128	120.9		a	57	114	4.47	2018-07-06	1605		9	Selectively Logged Forest,away from stream,30" up on log,30" log,log sticky 1000-17	Asia, Indonesia, Central Sulawesi, Toli Toli Regency, Indonesian Archipelago, Sulawesi	1000m camp, Gunung Dako, Kecamatan Galang, Kabupaten Tolitoli, Provinsi Sulawesi Tengah	1000m camp, Gunung Dako, Kecamatan Galang, Kabupaten Tolitoli, Provinsi Sulawesi Tengah, Sulawesi Island, Indonesia	J. A. McGuire, J. Frederick, B. Karin	pink head wash on lip stripe and gular region, otherwase pale yellow ventrally	Blood Sample		dako 2	15982	1046
	16014	B	Sphenomorphus nigrilabris		1044	1.0612	120.9		a	53	104	3.82	2018-07-07			4	Selectively Logged Forest,away from stream,10" up on log,10" log,log sticky 1000-17	Asia, Indonesia, Central Sulawesi, Toli Toli Regency, Indonesian Archipelago, Sulawesi	1000m camp, Gunung Dako, Kecamatan Galang, Kabupaten Tolitoli, Provinsi Sulawesi Tengah	1000m camp, Gunung Dako, Kecamatan Galang, Kabupaten Tolitoli, Provinsi Sulawesi Tengah, Sulawesi Island, Indonesia	J. A. McGuire, J. Frederick, B. Karin, Awal Riyanto, Tri Laksono	blue throat, no lip stripe			dako 2	16093	1049
	15966	M	Sphenomorphus nigrilabris	M	1044	1.0612	120.9		a	59	124	4.56	2018-07-06	1337		4	Selectively Logged Forest,away from stream,10" up on log,10" log,log sticky 1000-17	Asia, Indonesia, Central Sulawesi, Toli Toli Regency, Indonesian Archipelago, Sulawesi	1000m camp, Gunung Dako, Kecamatan Galang, Kabupaten Tolitoli, Provinsi Sulawesi Tengah	1000m camp, Gunung Dako, Kecamatan Galang, Kabupaten Tolitoli, Provinsi Sulawesi Tengah, Sulawesi Island, Indonesia	J. A. McGuire, J. Frederick, B. Karin	blue throat, white lip stripe, yellow posteroventral			dako 2	16048	1062
	15982	B	Sphenomorphus nigrilabris	F	1046	1.06058	120.901		a	58	117	4.28	2018-07-06	2050		3	Selectively Logged Forest,away from stream,10" up on log,10" log,log sticky 1000-24	Asia, Indonesia, Central Sulawesi, Toli Toli Regency, Indonesian Archipelago, Sulawesi	1000m camp, Gunung Dako, Kecamatan Galang, Kabupaten Tolitoli, Provinsi Sulawesi Tengah	1000m camp, Gunung Dako, Kecamatan Galang, Kabupaten Tolitoli, Provinsi Sulawesi Tengah, Sulawesi Island, Indonesia	J. A. McGuire, J. Frederick, B. Karin	White lip stripe, yellow posteroventrally			dako 2	16057	1075
	16256	M	Sphenomorphus nigrilabris	M	1046	1.06127	120.9		a	62	114	6.15	2018-07-13	1907		6	selectively-logged forest, g, on ground beside stump buttress, buttress, sticky 1000-16	Asia, Indonesia, Central Sulawesi, Toli Toli Regency, Indonesian Archipelago, Sulawesi		1000m camp, Gunung Dako, Kecamatan Galang, Kabupaten Tolitoli, Provinsi Sulawesi Tengah, Sulawesi Island, Indonesia	J. A. McGuire, J. Frederick, B. Karin	bright tangarine orange head and throat, lemon yellow ventrally everywhere else, lipe stripe vivid orange			dako 2	16105	1076
	16093	B	Sphenomorphus nigrilabris		1049	1.06135	120.9		a	48	99	2.47	2018-07-10	1315		15	Selectively Logged Forest,away from stream,on ground,,bucket line 1050-1	Asia, Indonesia, Central Sulawesi, Toli Toli Regency, Indonesian Archipelago, Sulawesi	1000m camp, Gunung Dako, Kecamatan Galang, Kabupaten Tolitoli, Provinsi Sulawesi Tengah	1000m camp, Gunung Dako, Kecamatan Galang, Kabupaten Tolitoli, Provinsi Sulawesi Tengah, Sulawesi Island, Indonesia	J. A. McGuire, J. Frederick, B. Karin				dako 2	15965	1077
	15926	M	Sphenomorphus nigrilabris	F	1049	1.06135	120.9		a	55	94	4.35	2018-07-05	1532		15	selectively logged forest, in pitfall 1050-2	Asia, Indonesia, Central Sulawesi, Toli Toli Regency, Indonesian Archipelago, Sulawesi	1000m camp, Gunung Dako, Kecamatan Galang, Kabupaten Tolitoli, Provinsi Sulawesi Tengah	1000m camp, Gunung Dako, Kecamatan Galang, Kabupaten Tolitoli, Provinsi Sulawesi Tengah, Sulawesi Island, Indonesia	J. A. McGuire, J. Frederick, B. Karin				dako 2	16231	1082
	16265	M	Sphenomorphus nigrilabris	M	1054	1.06154	120.9		a	55	111	3.95	2018-07-14	1305		4	selectively-logged forest, g, on 6" log, on ground, log, sticky 1000-12	Asia, Indonesia, Central Sulawesi, Toli Toli Regency, Indonesian Archipelago, Sulawesi		1000m camp, Gunung Dako, Kecamatan Galang, Kabupaten Tolitoli, Provinsi Sulawesi Tengah, Sulawesi Island, Indonesia	J. A. McGuire, J. Frederick, B. Karin	blue throat and lip stripe; yellow-orange postero-ventrally			dako 2	16056	1084
	16266	M	Sphenomorphus nigrilabris		1054	1.06232	120.899		a	59	118	5.19	2018-07-14	1320		5	selectively-logged forest, g, 0.3 m up, 30" tree, d, sticky 1000-1	Asia, Indonesia, Central Sulawesi, Toli Toli Regency, Indonesian Archipelago, Sulawesi		1000m camp, Gunung Dako, Kecamatan Galang, Kabupaten Tolitoli, Provinsi Sulawesi Tengah, Sulawesi Island, Indonesia	J. A. McGuire, J. Frederick, B. Karin	blue throat, no obvious lip stripe, reddish where stripe would be. testes and blood samples taken.	Blood and Testes		dako 2	16007	1087
	16110	M	Sphenomorphus nigrilabris		1056	1.06115	120.9		a	54	118	3.63	2018-07-10	1759		10	Selectively Logged Forest,away from stream,,,sticky 1000-19	Asia, Indonesia, Central Sulawesi, Toli Toli Regency, Indonesian Archipelago, Sulawesi	1000m camp, Gunung Dako, Kecamatan Galang, Kabupaten Tolitoli, Provinsi Sulawesi Tengah	1000m camp, Gunung Dako, Kecamatan Galang, Kabupaten Tolitoli, Provinsi Sulawesi Tengah, Sulawesi Island, Indonesia	J. A. McGuire, J. Frederick, B. Karin	Blue throat (moderate suffusion), white lip stripe			dako 2	16052	~1100
	16109	B	Sphenomorphus nigrilabris		1059	1.0609	120.9		j	26	26 inc	0.51	2018-07-10	1750		10	Selectively Logged Forest,away from stream,,,sticky 1000-21	Asia, Indonesia, Central Sulawesi, Toli Toli Regency, Indonesian Archipelago, Sulawesi	1000m camp, Gunung Dako, Kecamatan Galang, Kabupaten Tolitoli, Provinsi Sulawesi Tengah	1000m camp, Gunung Dako, Kecamatan Galang, Kabupaten Tolitoli, Provinsi Sulawesi Tengah, Sulawesi Island, Indonesia	J. A. McGuire, J. Frederick, B. Karin				dako 2	16053	~1100
	16108	M	Sphenomorphus nigrilabris	M	1059	1.0609	120.9		a	73	98	8.13	2018-07-10	1748		10	Selectively Logged Forest,away from stream,on ground beneath large boulder,,ground sticky 1000-22	Asia, Indonesia, Central Sulawesi, Toli Toli Regency, Indonesian Archipelago, Sulawesi	1000m camp, Gunung Dako, Kecamatan Galang, Kabupaten Tolitoli, Provinsi Sulawesi Tengah	1000m camp, Gunung Dako, Kecamatan Galang, Kabupaten Tolitoli, Provinsi Sulawesi Tengah, Sulawesi Island, Indonesia	J. A. McGuire, J. Frederick, B. Karin	drab lip stripe			dako 2	15928	1106
	16048	B	Sphenomorphus nigrilabris	M	1062	1.06111	120.9		a	78	107 inc	9.84	2018-07-09	1215		8	Selectively Logged Forest,away from stream,on ground under overhanging rock,,ground sticky 1000-19	Asia, Indonesia, Central Sulawesi, Toli Toli Regency, Indonesian Archipelago, Sulawesi	1000m camp, Gunung Dako, Kecamatan Galang, Kabupaten Tolitoli, Provinsi Sulawesi Tengah	1000m camp, Gunung Dako, Kecamatan Galang, Kabupaten Tolitoli, Provinsi Sulawesi Tengah, Sulawesi Island, Indonesia	J. A. McGuire, J. Frederick, B. Karin	Pale Orange throat, yellow lip stripe			dako 2	16008	1126
	16264	M	Sphenomorphus nigrilabris		1064	1.06101	120.9		a	35.5	51	0.95	2018-07-14	1253		65	selectively-logged forest, g, on rock against tree stump, rock, sticky 1000-18	Asia, Indonesia, Central Sulawesi, Toli Toli Regency, Indonesian Archipelago, Sulawesi		1000m camp, Gunung Dako, Kecamatan Galang, Kabupaten Tolitoli, Provinsi Sulawesi Tengah, Sulawesi Island, Indonesia	J. A. McGuire, J. Frederick, B. Karin				dako 2	16009	1130
	16206	M	Sphenomorphus nigrilabris	M	1065	1.06058	120.901		a	66.5	24 inc	6.57	2018-07-11	1903		7	selectively-logged forest, ground, 0.2 m up, 24" trunk, D, sticky 1000-28	Asia, Indonesia, Central Sulawesi, Toli Toli Regency, Indonesian Archipelago, Sulawesi		1000m camp, Gunung Dako, Kecamatan Galang, Kabupaten Tolitoli, Provinsi Sulawesi Tengah, Sulawesi Island, Indonesia	J. A. McGuire, J. Frederick, B. Karin	very pale blue throat coloration			dako 2	16255	1135
	15997	M	Sphenomorphus nigrilabris		1068	1.06056	120.901		a	59	123	4.85	2018-07-07	1000		6	Selectively Logged Forest,away from stream,1 foot up on buttress,15" tree,D sticky 1000-25	Asia, Indonesia, Central Sulawesi, Toli Toli Regency, Indonesian Archipelago, Sulawesi	1000m camp, Gunung Dako, Kecamatan Galang, Kabupaten Tolitoli, Provinsi Sulawesi Tengah	1000m camp, Gunung Dako, Kecamatan Galang, Kabupaten Tolitoli, Provinsi Sulawesi Tengah, Sulawesi Island, Indonesia	J. A. McGuire, J. Frederick, B. Karin		Blood Sample		dako 2	16013	1164
	16107	M	Sphenomorphus nigrilabris		1074	1.06059	120.901		j	33	15 inc	0.75	2018-07-10	1744		10	Selectively Logged Forest,away from stream,,,sticky 1000-27	Asia, Indonesia, Central Sulawesi, Toli Toli Regency, Indonesian Archipelago, Sulawesi	1000m camp, Gunung Dako, Kecamatan Galang, Kabupaten Tolitoli, Provinsi Sulawesi Tengah	1000m camp, Gunung Dako, Kecamatan Galang, Kabupaten Tolitoli, Provinsi Sulawesi Tengah, Sulawesi Island, Indonesia	J. A. McGuire, J. Frederick, B. Karin				dako 2	16010	1166
	16057	B	Sphenomorphus nigrilabris		1075	1.06097	120.9		a	37	71	1.04	2018-07-09	1744		7	Selectively Logged Forest,away from stream,on ground,,in pitfall bucket line 1.5	Asia, Indonesia, Central Sulawesi, Toli Toli Regency, Indonesian Archipelago, Sulawesi	1000m camp, Gunung Dako, Kecamatan Galang, Kabupaten Tolitoli, Provinsi Sulawesi Tengah	1000m camp, Gunung Dako, Kecamatan Galang, Kabupaten Tolitoli, Provinsi Sulawesi Tengah, Sulawesi Island, Indonesia	J. A. McGuire, J. Frederick, B. Karin				dako 2	16038	1185
	16042	M	Sphenomorphus nigrilabris	M	1075	1.06097	120.9		a	58	89	4.66	2018-07-08	1545		7	Selectively Logged Forest,away from stream,on ground,,in pitfall array 1.5	Asia, Indonesia, Central Sulawesi, Toli Toli Regency, Indonesian Archipelago, Sulawesi	1000m camp, Gunung Dako, Kecamatan Galang, Kabupaten Tolitoli, Provinsi Sulawesi Tengah	1000m camp, Gunung Dako, Kecamatan Galang, Kabupaten Tolitoli, Provinsi Sulawesi Tengah, Sulawesi Island, Indonesia	J. A. McGuire, J. Frederick, B. Karin	Blue lip stripe, blue throat and anterior chest, yellow posteroventrally	Blood Sample, apparently no tissue		dako 2	15961	1186
	16036	M	Sphenomorphus nigrilabris	M	1075	1.06097	120.9		a	77	73 inc	10.04	2018-07-08	1350		7	Selectively Logged Forest,away from stream,on ground,,in pitfall array 1.5	Asia, Indonesia, Central Sulawesi, Toli Toli Regency, Indonesian Archipelago, Sulawesi	1000m camp, Gunung Dako, Kecamatan Galang, Kabupaten Tolitoli, Provinsi Sulawesi Tengah	1000m camp, Gunung Dako, Kecamatan Galang, Kabupaten Tolitoli, Provinsi Sulawesi Tengah, Sulawesi Island, Indonesia	J. A. McGuire, J. Frederick, B. Karin		Blood Sample		dako 2	16054	1211
	16106	M	Sphenomorphus nigrilabris	M	1076	1.06056	120.901		j	28	9 inc	0.53	2018-07-10	1737		10	Selectively Logged Forest,away from stream,,,sticky 1000-28	Asia, Indonesia, Central Sulawesi, Toli Toli Regency, Indonesian Archipelago, Sulawesi	1000m camp, Gunung Dako, Kecamatan Galang, Kabupaten Tolitoli, Provinsi Sulawesi Tengah	1000m camp, Gunung Dako, Kecamatan Galang, Kabupaten Tolitoli, Provinsi Sulawesi Tengah, Sulawesi Island, Indonesia	J. A. McGuire, J. Frederick, B. Karin				dako 2	15959	1221
	16105	B	Sphenomorphus nigrilabris	F	1076	1.06017	120.9	Gravid	a	68	45 inc	6.76	2018-07-10	1729		10	Selectively Logged Forest,away from stream,below fallen tree on ground,,ground sticky 1000-31	Asia, Indonesia, Central Sulawesi, Toli Toli Regency, Indonesian Archipelago, Sulawesi	1000m camp, Gunung Dako, Kecamatan Galang, Kabupaten Tolitoli, Provinsi Sulawesi Tengah	1000m camp, Gunung Dako, Kecamatan Galang, Kabupaten Tolitoli, Provinsi Sulawesi Tengah, Sulawesi Island, Indonesia	J. A. McGuire, J. Frederick, B. Karin	yellow lip stripe			dako 2	15996	1232
	16235	M	Sphenomorphus nigrilabris	M	1076	1.06017	120.9		a	76	131	9.7	2018-07-10	1729		10	selectively-logged forest, g, on ground below fallen tree, ground, sticky 1000-31	Asia, Indonesia, Central Sulawesi, Toli Toli Regency, Indonesian Archipelago, Sulawesi		1000m camp, Gunung Dako, Kecamatan Galang, Kabupaten Tolitoli, Provinsi Sulawesi Tengah, Sulawesi Island, Indonesia	J. A. McGuire, J. Frederick, B. Karin	orange suffusion on gular region			dako 2	15960	1235
	15965	M	Sphenomorphus nigrilabris		1077	1.06007	120.901		a	48	81	2.07	2018-07-06	1327		8	Selectively Logged Forest,away from stream,on ground under boulder,,sticky 1000-34	Asia, Indonesia, Central Sulawesi, Toli Toli Regency, Indonesian Archipelago, Sulawesi	1000m camp, Gunung Dako, Kecamatan Galang, Kabupaten Tolitoli, Provinsi Sulawesi Tengah	1000m camp, Gunung Dako, Kecamatan Galang, Kabupaten Tolitoli, Provinsi Sulawesi Tengah, Sulawesi Island, Indonesia	J. A. McGuire, J. Frederick, B. Karin		Blood Sample		dako 2	16230	1360
	16205	M	Sphenomorphus nigrilabris	M	1078	1.06006	120.901		a	67	36 inc	6.66	2018-07-11	1900		9	selectively-logged forest, ground, on ground between root buttresses, ground, sticky 1000-33	Asia, Indonesia, Central Sulawesi, Toli Toli Regency, Indonesian Archipelago, Sulawesi		1000m camp, Gunung Dako, Kecamatan Galang, Kabupaten Tolitoli, Provinsi Sulawesi Tengah, Sulawesi Island, Indonesia	J. A. McGuire, J. Frederick, B. Karin				dako 2	16129	1360
	16263	M	Sphenomorphus nigrilabris		1079	1.06056	120.901		a	42	83	1.65	2018-07-14	1240		3	selectively-logged forest, g, on 8" log 6" above ground, log, sticky 1000-24	Asia, Indonesia, Central Sulawesi, Toli Toli Regency, Indonesian Archipelago, Sulawesi		1000m camp, Gunung Dako, Kecamatan Galang, Kabupaten Tolitoli, Provinsi Sulawesi Tengah, Sulawesi Island, Indonesia	J. A. McGuire, J. Frederick, B. Karin	white throat, pale yellow lip stripe			dako 2	16119	1379
	15927	B	Sphenomorphus nigrilabris	F	1081	1.06064	120.901		a	62	114	4.83	2018-07-05	1545		7	Selectively Logged Forest,away from stream,on paired logs 6" up,6" log,log sticky trap 1100-26	Asia, Indonesia, Central Sulawesi, Toli Toli Regency, Indonesian Archipelago, Sulawesi	1000m camp, Gunung Dako, Kecamatan Galang, Kabupaten Tolitoli, Provinsi Sulawesi Tengah	1000m camp, Gunung Dako, Kecamatan Galang, Kabupaten Tolitoli, Provinsi Sulawesi Tengah, Sulawesi Island, Indonesia	J. A. McGuire, J. Frederick, B. Karin	pale orange head, one large calcified egg			dako 2	16120	1379
	16231	M	Sphenomorphus nigrilabris		1082	1.06008	120.901		a	36	23 INC	1.17	2018-07-12	1755		10	selectively-logged forest, g, on ground under overhanging boulder, ground, sticky 1000-32	Asia, Indonesia, Central Sulawesi, Toli Toli Regency, Indonesian Archipelago, Sulawesi		1000m camp, Gunung Dako, Kecamatan Galang, Kabupaten Tolitoli, Provinsi Sulawesi Tengah, Sulawesi Island, Indonesia	J. A. McGuire, J. Frederick, B. Karin				dako 2	16204	1386
	16056	B	Sphenomorphus nigrilabris	M	1084	1.06039	120.901		a	70	94 inc	7.5	2018-07-09	1735		6	Selectively Logged Forest,away from stream,24" up,on 24" log,log sticky 1000-30	Asia, Indonesia, Central Sulawesi, Toli Toli Regency, Indonesian Archipelago, Sulawesi	1000m camp, Gunung Dako, Kecamatan Galang, Kabupaten Tolitoli, Provinsi Sulawesi Tengah	1000m camp, Gunung Dako, Kecamatan Galang, Kabupaten Tolitoli, Provinsi Sulawesi Tengah, Sulawesi Island, Indonesia	J. A. McGuire, J. Frederick, B. Karin		Blood Sample, no tissue found?		dako 2	16128	1434
	15964	B	Sphenomorphus nigrilabris	M	1086	1.05985	120.901		a	65	104	6.01	2018-07-06	1320		8	Selectively Logged Forest,away from stream,18" up on log,18" log,log sticky 1000-36	Asia, Indonesia, Central Sulawesi, Toli Toli Regency, Indonesian Archipelago, Sulawesi	1000m camp, Gunung Dako, Kecamatan Galang, Kabupaten Tolitoli, Provinsi Sulawesi Tengah	1000m camp, Gunung Dako, Kecamatan Galang, Kabupaten Tolitoli, Provinsi Sulawesi Tengah, Sulawesi Island, Indonesia	J. A. McGuire, J. Frederick, B. Karin	Yellow lip stripe, yellow posteroventral	Blood Sample		dako 2	16126	1457
	16007	B	Sphenomorphus nigrilabris		1087	1.05999	120.901		j	32	37 inc	0.74	2018-07-07			8	Selectively Logged Forest,away from stream,1m up,,D sticky 1000-35	Asia, Indonesia, Central Sulawesi, Toli Toli Regency, Indonesian Archipelago, Sulawesi	1000m camp, Gunung Dako, Kecamatan Galang, Kabupaten Tolitoli, Provinsi Sulawesi Tengah	1000m camp, Gunung Dako, Kecamatan Galang, Kabupaten Tolitoli, Provinsi Sulawesi Tengah, Sulawesi Island, Indonesia	J. A. McGuire, J. Frederick, B. Karin				dako 2	16126	1457
	16006	B	Sphenomorphus nigrilabris		1087	1.05999	120.901		a	48	58 inc	2.37	2018-07-07			8	Primary Forest,away from stream,1m up,,D sticky 1000-35	Asia, Indonesia, Central Sulawesi, Toli Toli Regency, Indonesian Archipelago, Sulawesi	1000m camp, Gunung Dako, Kecamatan Galang, Kabupaten Tolitoli, Provinsi Sulawesi Tengah	1000m camp, Gunung Dako, Kecamatan Galang, Kabupaten Tolitoli, Provinsi Sulawesi Tengah, Sulawesi Island, Indonesia	J. A. McGuire, J. Frederick, B. Karin	yellow lip stripe and ventral color			dako 2	16123	1498
	16041	M	Sphenomorphus nigrilabris		1092	1.0605	120.901		a	58	115	5.04	2018-07-08	1535		14	Selectively Logged Forest,away from stream,24" up on log,24" log,log sticky 1000-30	Asia, Indonesia, Central Sulawesi, Toli Toli Regency, Indonesian Archipelago, Sulawesi	1000m camp, Gunung Dako, Kecamatan Galang, Kabupaten Tolitoli, Provinsi Sulawesi Tengah	1000m camp, Gunung Dako, Kecamatan Galang, Kabupaten Tolitoli, Provinsi Sulawesi Tengah, Sulawesi Island, Indonesia	J. A. McGuire, J. Frederick, B. Karin				dako 2	16365	1546
	16053	M	Sphenomorphus nigrilabris		1100	1.0575	120.901		j	33	44	0.58	2018-07-09	1257		8	Primary Forest,away from stream,on ground between root buttresses,,leaf litter sticky 1000-59	Asia, Indonesia, Central Sulawesi, Toli Toli Regency, Indonesian Archipelago, Sulawesi	1000m camp, Gunung Dako, Kecamatan Galang, Kabupaten Tolitoli, Provinsi Sulawesi Tengah	1000m camp, Gunung Dako, Kecamatan Galang, Kabupaten Tolitoli, Provinsi Sulawesi Tengah, Sulawesi Island, Indonesia	J. A. McGuire, J. Frederick, B. Karin				dako 2	16331	1591
	16052	B	Sphenomorphus nigrilabris	M	1100	1.0575	120.901		a	73	125 inc	9.64	2018-07-09	1257		8	Primary Forest,away from stream,1m up,48" tree,root buttress sticky 1000-58	Asia, Indonesia, Central Sulawesi, Toli Toli Regency, Indonesian Archipelago, Sulawesi	1000m camp, Gunung Dako, Kecamatan Galang, Kabupaten Tolitoli, Provinsi Sulawesi Tengah	1000m camp, Gunung Dako, Kecamatan Galang, Kabupaten Tolitoli, Provinsi Sulawesi Tengah, Sulawesi Island, Indonesia	J. A. McGuire, J. Frederick, B. Karin
	16037	M	Sphenomorphus nigrilabris		1101	1.0598	120.9		a	70	115	7.48	2018-07-08	1410		12	Selectively Logged Forest,away from stream,8" up on log,18" log,log sticy 1000-56	Asia, Indonesia, Central Sulawesi, Toli Toli Regency, Indonesian Archipelago, Sulawesi	1000m camp, Gunung Dako, Kecamatan Galang, Kabupaten Tolitoli, Provinsi Sulawesi Tengah	1000m camp, Gunung Dako, Kecamatan Galang, Kabupaten Tolitoli, Provinsi Sulawesi Tengah, Sulawesi Island, Indonesia	J. A. McGuire, J. Frederick, B. Karin		Blood Sample
	15963	B	Sphenomorphus nigrilabris		1104	1.05936	120.9		a	39	86	1.58	2018-07-06	1314		7	Selectively Logged Forest,away from stream,15" up on log,15" log,log sticky 1000-40	Asia, Indonesia, Central Sulawesi, Toli Toli Regency, Indonesian Archipelago, Sulawesi	1000m camp, Gunung Dako, Kecamatan Galang, Kabupaten Tolitoli, Provinsi Sulawesi Tengah	1000m camp, Gunung Dako, Kecamatan Galang, Kabupaten Tolitoli, Provinsi Sulawesi Tengah, Sulawesi Island, Indonesia	J. A. McGuire, J. Frederick, B. Karin
	15928	B	Sphenomorphus nigrilabris		1106	1.05969	120.9		a	70	120	7.37	2018-07-05	1600		5	Selectively Logged Forest,away from stream,on log 0.3 m up,1 foot diameter,log sticky trap 1100-39	Asia, Indonesia, Central Sulawesi, Toli Toli Regency, Indonesian Archipelago, Sulawesi	1000m camp, Gunung Dako, Kecamatan Galang, Kabupaten Tolitoli, Provinsi Sulawesi Tengah	1000m camp, Gunung Dako, Kecamatan Galang, Kabupaten Tolitoli, Provinsi Sulawesi Tengah, Sulawesi Island, Indonesia	J. A. McGuire, J. Frederick, B. Karin	yellow lip strip, yellow ventrally
	15957	B	Sphenomorphus nigrilabris		1107	1.05943	120.9		a	57	113	4.13	2018-07-06	1127		6	Selectively Logged Forest,away from stream,18" up on log,18" log,log sticky 1000-91	Asia, Indonesia, Central Sulawesi, Toli Toli Regency, Indonesian Archipelago, Sulawesi	1000m camp, Gunung Dako, Kecamatan Galang, Kabupaten Tolitoli, Provinsi Sulawesi Tengah	1000m camp, Gunung Dako, Kecamatan Galang, Kabupaten Tolitoli, Provinsi Sulawesi Tengah, Sulawesi Island, Indonesia	J. A. McGuire, J. Frederick, B. Karin
	16133	M	Sphenomorphus nigrilabris	M	1107	1.05943	120.9		a	75	70 inc	9.64	2018-07-10	1850		6	selectively-logged forest, ground, on ground, on trail	Asia, Indonesia, Central Sulawesi, Toli Toli Regency, Indonesian Archipelago, Sulawesi	1000m camp, Gunung Dako, Kecamatan Galang, Kabupaten Tolitoli, Provinsi Sulawesi Tengah	1000m camp, Gunung Dako, Kecamatan Galang, Kabupaten Tolitoli, Provinsi Sulawesi Tengah, Sulawesi Island, Indonesia	J. A. McGuire, J. Frederick, B. Karin
	16104	B	Sphenomorphus nigrilabris	M	1108	1.05968	120.901		a	64	136	6.03	2018-07-10	1722		11	Selectively Logged Forest,away from stream,on fallen tree,,sticky 1000-39	Asia, Indonesia, Central Sulawesi, Toli Toli Regency, Indonesian Archipelago, Sulawesi	1000m camp, Gunung Dako, Kecamatan Galang, Kabupaten Tolitoli, Provinsi Sulawesi Tengah	1000m camp, Gunung Dako, Kecamatan Galang, Kabupaten Tolitoli, Provinsi Sulawesi Tengah, Sulawesi Island, Indonesia	J. A. McGuire, J. Frederick, B. Karin
	16049	M	Sphenomorphus nigrilabris	M	1114	1.05944	120.9		a	59	112	4.65	2018-07-09	1237		7	Selectively Logged Forest,away from stream,on 15" log on ground,,log sticky 1000-41	Asia, Indonesia, Central Sulawesi, Toli Toli Regency, Indonesian Archipelago, Sulawesi	1000m camp, Gunung Dako, Kecamatan Galang, Kabupaten Tolitoli, Provinsi Sulawesi Tengah	1000m camp, Gunung Dako, Kecamatan Galang, Kabupaten Tolitoli, Provinsi Sulawesi Tengah, Sulawesi Island, Indonesia	J. A. McGuire, J. Frederick, B. Karin	pale blue throat, indistinct pale orange lip stripe
	16008	M	Sphenomorphus nigrilabris	F	1126	1.05908	120.901		a	65	147	5.87	2018-07-07			8	Selectively Logged Forest,away from stream,40 cm up on log,40 cm log,log sticky 1000-45	Asia, Indonesia, Central Sulawesi, Toli Toli Regency, Indonesian Archipelago, Sulawesi	1000m camp, Gunung Dako, Kecamatan Galang, Kabupaten Tolitoli, Provinsi Sulawesi Tengah	1000m camp, Gunung Dako, Kecamatan Galang, Kabupaten Tolitoli, Provinsi Sulawesi Tengah, Sulawesi Island, Indonesia	J. A. McGuire, J. Frederick, B. Karin	diffue pale yellow lip stripe
	15983	M	Sphenomorphus nigrilabris	M	1127	1.05832	120.901		a	70	133	7.53	2018-07-06	2135		9	Primary Forest,away from stream,on ground,,log sticky 1000-52	Asia, Indonesia, Central Sulawesi, Toli Toli Regency, Indonesian Archipelago, Sulawesi	1000m camp, Gunung Dako, Kecamatan Galang, Kabupaten Tolitoli, Provinsi Sulawesi Tengah	1000m camp, Gunung Dako, Kecamatan Galang, Kabupaten Tolitoli, Provinsi Sulawesi Tengah, Sulawesi Island, Indonesia	J. A. McGuire, J. Frederick, B. Karin	dead
	15984	B	Sphenomorphus nigrilabris		1127	1.05832	120.901						2018-07-06	2135		9	Primary Forest,away from stream,on ground,,log sticky 1000-52	Asia, Indonesia, Central Sulawesi, Toli Toli Regency, Indonesian Archipelago, Sulawesi	1000m camp, Gunung Dako, Kecamatan Galang, Kabupaten Tolitoli, Provinsi Sulawesi Tengah	1000m camp, Gunung Dako, Kecamatan Galang, Kabupaten Tolitoli, Provinsi Sulawesi Tengah, Sulawesi Island, Indonesia	J. A. McGuire, J. Frederick, B. Karin
	16009	B	Sphenomorphus nigrilabris		1130	1.05883	120.901		a	36	69	1.08	2018-07-07			15	Selectively Logged Forest,away from stream,on ground beneath log,,sticky 1000-47	Asia, Indonesia, Central Sulawesi, Toli Toli Regency, Indonesian Archipelago, Sulawesi	1000m camp, Gunung Dako, Kecamatan Galang, Kabupaten Tolitoli, Provinsi Sulawesi Tengah	1000m camp, Gunung Dako, Kecamatan Galang, Kabupaten Tolitoli, Provinsi Sulawesi Tengah, Sulawesi Island, Indonesia	J. A. McGuire, J. Frederick, B. Karin	yellow lip and neck stripe, yellow posteroventrally
	16255	B	Sphenomorphus nigrilabris	M	1135	1.05854	120.901		a	73	108	7.95	2018-07-13	1845		7	primary forest, g, on ground between root buttresses, small root buttresses, sticky 1000-50	Asia, Indonesia, Central Sulawesi, Toli Toli Regency, Indonesian Archipelago, Sulawesi		1000m camp, Gunung Dako, Kecamatan Galang, Kabupaten Tolitoli, Provinsi Sulawesi Tengah, Sulawesi Island, Indonesia	J. A. McGuire, J. Frederick, B. Karin	white throat
	16050	B	Sphenomorphus nigrilabris		1136	1.05879	120.901		j	25	43	0.37	2018-07-09	1245		7	Primary Forest,away from stream,under 48" overhanging log on ground,,ground sticky 1000-4	Asia, Indonesia, Central Sulawesi, Toli Toli Regency, Indonesian Archipelago, Sulawesi	1000m camp, Gunung Dako, Kecamatan Galang, Kabupaten Tolitoli, Provinsi Sulawesi Tengah	1000m camp, Gunung Dako, Kecamatan Galang, Kabupaten Tolitoli, Provinsi Sulawesi Tengah, Sulawesi Island, Indonesia	J. A. McGuire, J. Frederick, B. Karin
	16051	B	Sphenomorphus nigrilabris	M	1144	1.05812	120.901		a	75	26 reg	8.87	2018-07-09	1249		7	Primary Forest,away from stream,0.3m up,,tree butress sticky 1000-53	Asia, Indonesia, Central Sulawesi, Toli Toli Regency, Indonesian Archipelago, Sulawesi	1000m camp, Gunung Dako, Kecamatan Galang, Kabupaten Tolitoli, Provinsi Sulawesi Tengah	1000m camp, Gunung Dako, Kecamatan Galang, Kabupaten Tolitoli, Provinsi Sulawesi Tengah, Sulawesi Island, Indonesia	J. A. McGuire, J. Frederick, B. Karin		Blood Sample
	15985	M	Sphenomorphus nigrilabris		1155	1.05752	120.901		a	43	12 inc	1.56	2018-07-06	2200		9	Primary Forest,away from stream,on ground,,sticky 1000-61	Asia, Indonesia, Central Sulawesi, Toli Toli Regency, Indonesian Archipelago, Sulawesi	1000m camp, Gunung Dako, Kecamatan Galang, Kabupaten Tolitoli, Provinsi Sulawesi Tengah	1000m camp, Gunung Dako, Kecamatan Galang, Kabupaten Tolitoli, Provinsi Sulawesi Tengah, Sulawesi Island, Indonesia	J. A. McGuire, J. Frederick, B. Karin
	15962	B	Sphenomorphus nigrilabris	M	1162	1.05737	120.901		a	54	84	3.35	2018-07-06	1300		6	Primary Forest,away from stream,17" up on log,17" log,log sticky 1000-62	Asia, Indonesia, Central Sulawesi, Toli Toli Regency, Indonesian Archipelago, Sulawesi	1000m camp, Gunung Dako, Kecamatan Galang, Kabupaten Tolitoli, Provinsi Sulawesi Tengah	1000m camp, Gunung Dako, Kecamatan Galang, Kabupaten Tolitoli, Provinsi Sulawesi Tengah, Sulawesi Island, Indonesia	J. A. McGuire, J. Frederick, B. Karin		Blood Sample
	16013	B	Sphenomorphus nigrilabris	M	1164	1.05806	120.901		a	70	146	8.23	2018-07-07			12	Primary Forest,away from stream,on ground along tree buttress,,sticky 1000-54	Asia, Indonesia, Central Sulawesi, Toli Toli Regency, Indonesian Archipelago, Sulawesi	1000m camp, Gunung Dako, Kecamatan Galang, Kabupaten Tolitoli, Provinsi Sulawesi Tengah	1000m camp, Gunung Dako, Kecamatan Galang, Kabupaten Tolitoli, Provinsi Sulawesi Tengah, Sulawesi Island, Indonesia	J. A. McGuire, J. Frederick, B. Karin, Awal Riyanto, Tri Laksono
	16010	B	Sphenomorphus nigrilabris		1166	1.05741	120.901		Juv	32	12 inc	0.7	2018-07-07			8	Primary Forest,away from stream,17" up on log,17" log,log sticky 1000-62	Asia, Indonesia, Central Sulawesi, Toli Toli Regency, Indonesian Archipelago, Sulawesi	1000m camp, Gunung Dako, Kecamatan Galang, Kabupaten Tolitoli, Provinsi Sulawesi Tengah	1000m camp, Gunung Dako, Kecamatan Galang, Kabupaten Tolitoli, Provinsi Sulawesi Tengah, Sulawesi Island, Indonesia	J. A. McGuire, J. Frederick, B. Karin, Awal Riyanto, Tri Laksono	Juvenile with yellow lip stripe, yellow ventrally
	16017	B	Sphenomorphus nigrilabris		1175	1.05808	120.901		a	43	69	1.85	2018-07-06	2143			Primary Forest,away from stream,on ground,,	Asia, Indonesia, Central Sulawesi, Toli Toli Regency, Indonesian Archipelago, Sulawesi	1000m camp, Gunung Dako, Kecamatan Galang, Kabupaten Tolitoli, Provinsi Sulawesi Tengah	1000m camp, Gunung Dako, Kecamatan Galang, Kabupaten Tolitoli, Provinsi Sulawesi Tengah, Sulawesi Island, Indonesia	J. A. McGuire, J. Frederick, B. Karin, Awal Riyanto, Tri Laksono	no lip stripe, yellow ventrally	Blood Sample
	16237	B	Sphenomorphus nigrilabris	M	1182	1.05682	120.902		a	63	104	5.68	2018-07-07			6	primary forest, g, sticky 1000-70	Asia, Indonesia, Central Sulawesi, Toli Toli Regency, Indonesian Archipelago, Sulawesi		1000m camp, Gunung Dako, Kecamatan Galang, Kabupaten Tolitoli, Provinsi Sulawesi Tengah, Sulawesi Island, Indonesia	J. A. McGuire, J. Frederick, B. Karin	white lip stripe and throat
	16038	M	Sphenomorphus nigrilabris		1185	1.05725	120.901		a	50.5	75	2.73	2018-07-08	1425		7	Primary Forest,away from stream,12" up on 12" log,12" log,log sticky 1000-63	Asia, Indonesia, Central Sulawesi, Toli Toli Regency, Indonesian Archipelago, Sulawesi	1000m camp, Gunung Dako, Kecamatan Galang, Kabupaten Tolitoli, Provinsi Sulawesi Tengah	1000m camp, Gunung Dako, Kecamatan Galang, Kabupaten Tolitoli, Provinsi Sulawesi Tengah, Sulawesi Island, Indonesia	J. A. McGuire, J. Frederick, B. Karin	pale yellow lip stripe, posteroventrally yellow but rapidly switching to deep orange on last 2/3rds of tail	extra EtOH liver sample
	15961	M	Sphenomorphus nigrilabris	F	1186	1.05665	120.902	Gravid	a	73	147	8.04	2018-07-06	1245		8	Primary Forest,away from stream,0.4 m up ,tree buttress,sticky trap 1000-72	Asia, Indonesia, Central Sulawesi, Toli Toli Regency, Indonesian Archipelago, Sulawesi	1000m camp, Gunung Dako, Kecamatan Galang, Kabupaten Tolitoli, Provinsi Sulawesi Tengah	1000m camp, Gunung Dako, Kecamatan Galang, Kabupaten Tolitoli, Provinsi Sulawesi Tengah, Sulawesi Island, Indonesia	J. A. McGuire, J. Frederick, B. Karin
	16226	M	Sphenomorphus nigrilabris	M	1187	1.05664	120.902		a	65	105	6.04	2018-07-12	1702		10	primary forest, g, 0.4 m up, root buttress, sticky 1000-72	Asia, Indonesia, Central Sulawesi, Toli Toli Regency, Indonesian Archipelago, Sulawesi		1000m camp, Gunung Dako, Kecamatan Galang, Kabupaten Tolitoli, Provinsi Sulawesi Tengah, Sulawesi Island, Indonesia	J. A. McGuire, J. Frederick, B. Karin
	16040	M	Sphenomorphus nigrilabris	F	1195	1.05703	120.901		a	61	50 inc	4.77	2018-07-08	1520		8	Primary Forest,away from stream,0.5m up on tree,24" trunk,D sticky 1000-66	Asia, Indonesia, Central Sulawesi, Toli Toli Regency, Indonesian Archipelago, Sulawesi	1000m camp, Gunung Dako, Kecamatan Galang, Kabupaten Tolitoli, Provinsi Sulawesi Tengah	1000m camp, Gunung Dako, Kecamatan Galang, Kabupaten Tolitoli, Provinsi Sulawesi Tengah, Sulawesi Island, Indonesia	J. A. McGuire, J. Frederick, B. Karin
	16012	B	Sphenomorphus nigrilabris		1203	1.05662	120.902		j	32	33 inc	0.78	2018-07-07			12	Primary Forest,away from stream,36" up on log,36" log,log sticky 1000-76	Asia, Indonesia, Central Sulawesi, Toli Toli Regency, Indonesian Archipelago, Sulawesi	1000m camp, Gunung Dako, Kecamatan Galang, Kabupaten Tolitoli, Provinsi Sulawesi Tengah	1000m camp, Gunung Dako, Kecamatan Galang, Kabupaten Tolitoli, Provinsi Sulawesi Tengah, Sulawesi Island, Indonesia	J. A. McGuire, J. Frederick, B. Karin, Awal Riyanto, Tri Laksono
	15986	B	Sphenomorphus nigrilabris		1203	1.05627	120.902		a	77	163	9.8	2018-07-06	2257		7	Primary Forest,away from stream,36" up on log,36" log,log sticky 1000-76	Asia, Indonesia, Central Sulawesi, Toli Toli Regency, Indonesian Archipelago, Sulawesi	1000m camp, Gunung Dako, Kecamatan Galang, Kabupaten Tolitoli, Provinsi Sulawesi Tengah	1000m camp, Gunung Dako, Kecamatan Galang, Kabupaten Tolitoli, Provinsi Sulawesi Tengah, Sulawesi Island, Indonesia	J. A. McGuire, J. Frederick, B. Karin		Blood Sample
	16011	M	Sphenomorphus nigrilabris	M	1203	1.05662	120.902		a	81	113	11.49	2018-07-07			12	Primary Forest,away from stream,36" up on log,36" log,log sticky 1000-76	Asia, Indonesia, Central Sulawesi, Toli Toli Regency, Indonesian Archipelago, Sulawesi	1000m camp, Gunung Dako, Kecamatan Galang, Kabupaten Tolitoli, Provinsi Sulawesi Tengah	1000m camp, Gunung Dako, Kecamatan Galang, Kabupaten Tolitoli, Provinsi Sulawesi Tengah, Sulawesi Island, Indonesia	J. A. McGuire, J. Frederick, B. Karin, Awal Riyanto, Tri Laksono	yellow lip stripe; gray throat with faint yellow suffusion; yellow posteroventrally
	16113	B	Sphenomorphus nigrilabris	M	1208	1.05666	120.901		a	67	112	6.51	2018-07-10	1510		9	Primary Forest,away from stream,0.5m up on 8" root,,root sticky 1000-71	Asia, Indonesia, Central Sulawesi, Toli Toli Regency, Indonesian Archipelago, Sulawesi	1000m camp, Gunung Dako, Kecamatan Galang, Kabupaten Tolitoli, Provinsi Sulawesi Tengah	1000m camp, Gunung Dako, Kecamatan Galang, Kabupaten Tolitoli, Provinsi Sulawesi Tengah, Sulawesi Island, Indonesia	J. A. McGuire, J. Frederick, B. Karin	white lip stripe
	16114	B	Sphenomorphus nigrilabris		1210	1.05632	120.902		a	55	15 inc	3.22	2018-07-10	1520		11	Primary Forest,away from stream,0.8m up,45" trunk,D sticky 1000-75	Asia, Indonesia, Central Sulawesi, Toli Toli Regency, Indonesian Archipelago, Sulawesi	1000m camp, Gunung Dako, Kecamatan Galang, Kabupaten Tolitoli, Provinsi Sulawesi Tengah	1000m camp, Gunung Dako, Kecamatan Galang, Kabupaten Tolitoli, Provinsi Sulawesi Tengah, Sulawesi Island, Indonesia	J. A. McGuire, J. Frederick, B. Karin
	16054	B	Sphenomorphus nigrilabris	M	1211	1.05584	120.902		a	75	118	8.44	2018-07-09	1313		8	Primary Forest,away from stream,0.5m up,40" tree,tree buttress sticky 1000-81	Asia, Indonesia, Central Sulawesi, Toli Toli Regency, Indonesian Archipelago, Sulawesi	1000m camp, Gunung Dako, Kecamatan Galang, Kabupaten Tolitoli, Provinsi Sulawesi Tengah	1000m camp, Gunung Dako, Kecamatan Galang, Kabupaten Tolitoli, Provinsi Sulawesi Tengah, Sulawesi Island, Indonesia	J. A. McGuire, J. Frederick, B. Karin
	16252	B	Sphenomorphus nigrilabris		1216	1.05603	120.902		a	75	154	9.2	2018-07-13	1630		8	primary forest, g, 0.6 m up, root buttress, sticky 1000-78	Asia, Indonesia, Central Sulawesi, Toli Toli Regency, Indonesian Archipelago, Sulawesi		1000m camp, Gunung Dako, Kecamatan Galang, Kabupaten Tolitoli, Provinsi Sulawesi Tengah, Sulawesi Island, Indonesia	J. A. McGuire, J. Frederick, B. Karin	gray htroat, diffuse lip stripe
	15958	M	Sphenomorphus nigrilabris		1217	1.05583	120.903		a	39	50 inc	1.24	2018-07-06	1207		4	Primary Forest,away from stream,18" up on log,18" log,log sticky 1000-37	Asia, Indonesia, Central Sulawesi, Toli Toli Regency, Indonesian Archipelago, Sulawesi	1000m camp, Gunung Dako, Kecamatan Galang, Kabupaten Tolitoli, Provinsi Sulawesi Tengah	1000m camp, Gunung Dako, Kecamatan Galang, Kabupaten Tolitoli, Provinsi Sulawesi Tengah, Sulawesi Island, Indonesia	J. A. McGuire, J. Frederick, B. Karin
	16253	B	Sphenomorphus nigrilabris	M	1221	1.05587	120.902		a	75	96	9.6	2018-07-13	1820		8	primary forest, g, 0.3 m up, 12" tree, root buttress, sticky 1000-81	Asia, Indonesia, Central Sulawesi, Toli Toli Regency, Indonesian Archipelago, Sulawesi		1000m camp, Gunung Dako, Kecamatan Galang, Kabupaten Tolitoli, Provinsi Sulawesi Tengah, Sulawesi Island, Indonesia	J. A. McGuire, J. Frederick, B. Karin	orange suffused throat, white lip stripe. blood sample taken	Blood Sample
	15959	B	Sphenomorphus nigrilabris	M	1221	1.05562	120.903		a	77	155	10.45	2018-07-06	1213		6	Primary Forest,away from stream,30" up on log in sun,30" log,log sticky 1000-88	Asia, Indonesia, Central Sulawesi, Toli Toli Regency, Indonesian Archipelago, Sulawesi	1000m camp, Gunung Dako, Kecamatan Galang, Kabupaten Tolitoli, Provinsi Sulawesi Tengah	1000m camp, Gunung Dako, Kecamatan Galang, Kabupaten Tolitoli, Provinsi Sulawesi Tengah, Sulawesi Island, Indonesia	J. A. McGuire, J. Frederick, B. Karin
	16115	M	Sphenomorphus nigrilabris	F	1224	1.0561	120.902		a	66	126	6.03	2018-07-10	1525		8	Primary Forest,away from stream,0.7m up,,tree buttress sticky 1000-78	Asia, Indonesia, Central Sulawesi, Toli Toli Regency, Indonesian Archipelago, Sulawesi	1000m camp, Gunung Dako, Kecamatan Galang, Kabupaten Tolitoli, Provinsi Sulawesi Tengah	1000m camp, Gunung Dako, Kecamatan Galang, Kabupaten Tolitoli, Provinsi Sulawesi Tengah, Sulawesi Island, Indonesia	J. A. McGuire, J. Frederick, B. Karin
	15987	M	Sphenomorphus nigrilabris	F	1227	1.05572	120.903		a	75	106	9.17	2018-07-06	2357		6	Primary Forest,away from stream,30" up on log,30" log,log sticky 1000-88	Asia, Indonesia, Central Sulawesi, Toli Toli Regency, Indonesian Archipelago, Sulawesi	1000m camp, Gunung Dako, Kecamatan Galang, Kabupaten Tolitoli, Provinsi Sulawesi Tengah	1000m camp, Gunung Dako, Kecamatan Galang, Kabupaten Tolitoli, Provinsi Sulawesi Tengah, Sulawesi Island, Indonesia	J. A. McGuire, J. Frederick, B. Karin
	15996	B	Sphenomorphus nigrilabris	M	1232	1.05566	120.903		a	77	159	10.89	2018-07-07	900		7	Primary Forest,away from stream,on ground between small tree buttresses,72" trunk,sticky 1000-91	Asia, Indonesia, Central Sulawesi, Toli Toli Regency, Indonesian Archipelago, Sulawesi	1000m camp, Gunung Dako, Kecamatan Galang, Kabupaten Tolitoli, Provinsi Sulawesi Tengah	1000m camp, Gunung Dako, Kecamatan Galang, Kabupaten Tolitoli, Provinsi Sulawesi Tengah, Sulawesi Island, Indonesia	J. A. McGuire, J. Frederick, B. Karin	orange lip stripe, also on chin/gular area
	15960	B	Sphenomorphus nigrilabris		1235	1.05556	120.903		j	29	13 inc	0.46	2018-07-06	1227		4	Primary Forest,away from stream,0.5 m up,36" diam stump,stump sticky 1000-93	Asia, Indonesia, Central Sulawesi, Toli Toli Regency, Indonesian Archipelago, Sulawesi	1000m camp, Gunung Dako, Kecamatan Galang, Kabupaten Tolitoli, Provinsi Sulawesi Tengah	1000m camp, Gunung Dako, Kecamatan Galang, Kabupaten Tolitoli, Provinsi Sulawesi Tengah, Sulawesi Island, Indonesia	J. A. McGuire, J. Frederick, B. Karin
	16031	M	Sphenomorphus nigrilabris		1238	1.05573	120.903		a	75	166	9.4	2018-07-08	1356		12	Primary Forest,away from stream,1m up on 18" log,18" log,log sticky 1000-90	Asia, Indonesia, Central Sulawesi, Toli Toli Regency, Indonesian Archipelago, Sulawesi	1000m camp, Gunung Dako, Kecamatan Galang, Kabupaten Tolitoli, Provinsi Sulawesi Tengah	1000m camp, Gunung Dako, Kecamatan Galang, Kabupaten Tolitoli, Provinsi Sulawesi Tengah, Sulawesi Island, Indonesia	J. A. McGuire, J. Frederick, B. Karin, Awal Riyanto, Tri Laksono		Blood Sample, extra EtOH liver sample
	16116		Sphenomorphus nigrilabris	F	1238	1.05573	120.903	Gravid	a	78	136	9.63	2018-07-10	1533		12	Primary Forest,away from stream,on ground beneath overhanging log,,ground sticky 1000-89	Asia, Indonesia, Central Sulawesi, Toli Toli Regency, Indonesian Archipelago, Sulawesi	1000m camp, Gunung Dako, Kecamatan Galang, Kabupaten Tolitoli, Provinsi Sulawesi Tengah	1000m camp, Gunung Dako, Kecamatan Galang, Kabupaten Tolitoli, Provinsi Sulawesi Tengah, Sulawesi Island, Indonesia	J. A. McGuire, J. Frederick, B. Karin	pale orange suffusion on lower jaws, gravid with 2 eggs
	16055	B	Sphenomorphus nigrilabris		1246	1.05553	120.903		a	62	95 inc	4.85	2018-07-09	1702		4	Primary Forest,away from stream,30" up,18" log 12" above ground,log sticky 1000-94	Asia, Indonesia, Central Sulawesi, Toli Toli Regency, Indonesian Archipelago, Sulawesi	1000m camp, Gunung Dako, Kecamatan Galang, Kabupaten Tolitoli, Provinsi Sulawesi Tengah	1000m camp, Gunung Dako, Kecamatan Galang, Kabupaten Tolitoli, Provinsi Sulawesi Tengah, Sulawesi Island, Indonesia	J. A. McGuire, J. Frederick, B. Karin		Blood Sample
	16039	B	Sphenomorphus nigrilabris		1249	1.05553	120.903		j	30	22 inc	0.61	2018-07-08	1450		7	Primary Forest,away from stream,0.3m up,50" stump,stump sticky 1000-66	Asia, Indonesia, Central Sulawesi, Toli Toli Regency, Indonesian Archipelago, Sulawesi	1000m camp, Gunung Dako, Kecamatan Galang, Kabupaten Tolitoli, Provinsi Sulawesi Tengah	1000m camp, Gunung Dako, Kecamatan Galang, Kabupaten Tolitoli, Provinsi Sulawesi Tengah, Sulawesi Island, Indonesia	J. A. McGuire, J. Frederick, B. Karin
x	16117		Sphenomorphus nigrilabris	M	1357	1.05357	120.907		a	77	115 inc	9.31	2018-07-10	1600		7	Primary Forest,away from stream,18" up on log,,log sticky 1530-4	Asia, Indonesia, Central Sulawesi, Toli Toli Regency, Indonesian Archipelago, Sulawesi	1000m camp, Gunung Dako, Kecamatan Galang, Kabupaten Tolitoli, Provinsi Sulawesi Tengah	1000m camp, Gunung Dako, Kecamatan Galang, Kabupaten Tolitoli, Provinsi Sulawesi Tengah, Sulawesi Island, Indonesia	J. A. McGuire, J. Frederick, B. Karin	gray throat, white lip stripe
x	16230	M	Sphenomorphus nigrilabris	M	1360	1.05348	120.907		a	71	126	8.32	2018-07-12	1720		3	primary forest, g, 24" log on ground in clearing, log, sticky 1530-4	Asia, Indonesia, Central Sulawesi, Toli Toli Regency, Indonesian Archipelago, Sulawesi		1000m camp, Gunung Dako, Kecamatan Galang, Kabupaten Tolitoli, Provinsi Sulawesi Tengah, Sulawesi Island, Indonesia	J. A. McGuire, J. Frederick, B. Karin
x	16118	B	Sphenomorphus nigrilabris	M	1360	1.05346	120.907		a	74	162	10.3	2018-07-10	1610		6	Primary Forest,away from stream,on 4" diam log on ground,,log sticky 1530-5	Asia, Indonesia, Central Sulawesi, Toli Toli Regency, Indonesian Archipelago, Sulawesi	1000m camp, Gunung Dako, Kecamatan Galang, Kabupaten Tolitoli, Provinsi Sulawesi Tengah	1000m camp, Gunung Dako, Kecamatan Galang, Kabupaten Tolitoli, Provinsi Sulawesi Tengah, Sulawesi Island, Indonesia	J. A. McGuire, J. Frederick, B. Karin	throat pale orange, lip stripe yellow
x	16129	M	Sphenomorphus nigrilabris	F	1360	1.05346	120.907		a	78	149	9.9	2018-07-10	1802		6	primary forest, ground, 22" up on 10" log	Asia, Indonesia, Central Sulawesi, Toli Toli Regency, Indonesian Archipelago, Sulawesi	1000m camp, Gunung Dako, Kecamatan Galang, Kabupaten Tolitoli, Provinsi Sulawesi Tengah	1000m camp, Gunung Dako, Kecamatan Galang, Kabupaten Tolitoli, Provinsi Sulawesi Tengah, Sulawesi Island, Indonesia	J. A. McGuire, J. Frederick, B. Karin	pale yellow lip stripe, white throat
x	16119	B	Sphenomorphus nigrilabris		1379	1.05335	120.908		a	45	12 inc	1.89	2018-07-10	1619		3	Primary Forest,away from stream,on 5" log 1ft off ground,,log sticky 1530-12	Asia, Indonesia, Central Sulawesi, Toli Toli Regency, Indonesian Archipelago, Sulawesi	1000m camp, Gunung Dako, Kecamatan Galang, Kabupaten Tolitoli, Provinsi Sulawesi Tengah	1000m camp, Gunung Dako, Kecamatan Galang, Kabupaten Tolitoli, Provinsi Sulawesi Tengah, Sulawesi Island, Indonesia	J. A. McGuire, J. Frederick, B. Karin
x	16120	B	Sphenomorphus nigrilabris	M	1379	1.05335	120.908		a	73	136	7.86	2018-07-10	1619		3	Primary Forest,away from stream,on 5" log 1ft off ground,,log sticky 1530-12	Asia, Indonesia, Central Sulawesi, Toli Toli Regency, Indonesian Archipelago, Sulawesi	1000m camp, Gunung Dako, Kecamatan Galang, Kabupaten Tolitoli, Provinsi Sulawesi Tengah	1000m camp, Gunung Dako, Kecamatan Galang, Kabupaten Tolitoli, Provinsi Sulawesi Tengah, Sulawesi Island, Indonesia	J. A. McGuire, J. Frederick, B. Karin	orange throat and lip stripe
x	16204	M	Sphenomorphus nigrilabris	F	1386	1.05342	120.909		a	76	146	9.23	2018-07-11	1620		8	primary forest, ground, on ground beside log, ground, sticky 1530-13	Asia, Indonesia, Central Sulawesi, Toli Toli Regency, Indonesian Archipelago, Sulawesi		1000m camp, Gunung Dako, Kecamatan Galang, Kabupaten Tolitoli, Provinsi Sulawesi Tengah, Sulawesi Island, Indonesia	J. A. McGuire, J. Frederick, B. Karin
x	16121	B	Sphenomorphus nigrilabris		1393	1.05326	120.909		a	75	117	8.68	2018-07-10	1630		5	Primary Forest,away from stream,on 15" log,,log sticky 1530-18	Asia, Indonesia, Central Sulawesi, Toli Toli Regency, Indonesian Archipelago, Sulawesi	1000m camp, Gunung Dako, Kecamatan Galang, Kabupaten Tolitoli, Provinsi Sulawesi Tengah	1000m camp, Gunung Dako, Kecamatan Galang, Kabupaten Tolitoli, Provinsi Sulawesi Tengah, Sulawesi Island, Indonesia	J. A. McGuire, J. Frederick, B. Karin	yellow throat, diffuse lip stripe
x	16128	B	Sphenomorphus nigrilabris		1434	1.05325	120.91		a	46	35 inc	2.1	2018-07-10	1742		4	primary forest, ground, 22" up on 10" log	Asia, Indonesia, Central Sulawesi, Toli Toli Regency, Indonesian Archipelago, Sulawesi	1000m camp, Gunung Dako, Kecamatan Galang, Kabupaten Tolitoli, Provinsi Sulawesi Tengah	1000m camp, Gunung Dako, Kecamatan Galang, Kabupaten Tolitoli, Provinsi Sulawesi Tengah, Sulawesi Island, Indonesia	J. A. McGuire, J. Frederick, B. Karin
	16126	B	Sphenomorphus nigrilabris		1457	1.05307	120.911		j	32	19 inc	0.78	2018-07-10	1725		3	Primary Forest,away from stream,on 30" log on ground,,lo sticky 1530-29	Asia, Indonesia, Central Sulawesi, Toli Toli Regency, Indonesian Archipelago, Sulawesi	1000m camp, Gunung Dako, Kecamatan Galang, Kabupaten Tolitoli, Provinsi Sulawesi Tengah	1000m camp, Gunung Dako, Kecamatan Galang, Kabupaten Tolitoli, Provinsi Sulawesi Tengah, Sulawesi Island, Indonesia	J. A. McGuire, J. Frederick, B. Karin
	16124	B	Sphenomorphus nigrilabris		1473	1.05294	120.911		j	32	33 inc	0.89	2018-07-10	1715		6	Primary Forest,away from stream,on 12" log on ground,,log sticky 1530-36	Asia, Indonesia, Central Sulawesi, Toli Toli Regency, Indonesian Archipelago, Sulawesi	1000m camp, Gunung Dako, Kecamatan Galang, Kabupaten Tolitoli, Provinsi Sulawesi Tengah	1000m camp, Gunung Dako, Kecamatan Galang, Kabupaten Tolitoli, Provinsi Sulawesi Tengah, Sulawesi Island, Indonesia	J. A. McGuire, J. Frederick, B. Karin
	16125	M	Sphenomorphus nigrilabris		1473	1.05294	120.911		j	32	17 inc	0.82	2018-07-10	1718		6	Primary Forest,away from stream,on 8" log on ground,,lo sticky 1530-35	Asia, Indonesia, Central Sulawesi, Toli Toli Regency, Indonesian Archipelago, Sulawesi	1000m camp, Gunung Dako, Kecamatan Galang, Kabupaten Tolitoli, Provinsi Sulawesi Tengah	1000m camp, Gunung Dako, Kecamatan Galang, Kabupaten Tolitoli, Provinsi Sulawesi Tengah, Sulawesi Island, Indonesia	J. A. McGuire, J. Frederick, B. Karin
	16123	B	Sphenomorphus nigrilabris		1498	1.05252	120.912		j	34	44 inc	0.85	2018-07-10	1702		11	Primary Forest,away from stream,1 ft. up,,root buttress sticky 1530-45	Asia, Indonesia, Central Sulawesi, Toli Toli Regency, Indonesian Archipelago, Sulawesi	1000m camp, Gunung Dako, Kecamatan Galang, Kabupaten Tolitoli, Provinsi Sulawesi Tengah	1000m camp, Gunung Dako, Kecamatan Galang, Kabupaten Tolitoli, Provinsi Sulawesi Tengah, Sulawesi Island, Indonesia	J. A. McGuire, J. Frederick, B. Karin
x	16365	B	Sphenomorphus nigrilabris		1546	1.05205	120.913		a	74	141	10.04	2018-07-19	1913		7	Primary Forest, G, leaf litter beside tree, -, leaf litter sticky 1500-11	Asia, Indonesia, Central Sulawesi, Toli Toli Regency, Indonesian Archipelago, Sulawesi			McGuire et al.
x	16332	B	Sphenomorphus nigrilabris		1591	1.05164	120.918		a	40	9 inc	0.99	2018-07-17	1720		10	primary montane forest, G, on exposed tree root, tree root, sticky 1500-29	Asia, Indonesia, Central Sulawesi, Toli Toli Regency, Indonesian Archipelago, Sulawesi		1700m camp, Gunung Dako, Kecamatan Galang, Kabupaten Tolitoli, Provinsi Sulawesi Tengah, Sulawesi Island, Indonesia	J. A. McGuire, J. Frederick, B. Karin
x	16331	B	Sphenomorphus nigrilabris		1591	1.05164	120.918		a	53	59 inc	3.12	2018-07-17	1720		10	primary montane forest, G, on exposed tree root, tree root, sticky 1500-29	Asia, Indonesia, Central Sulawesi, Toli Toli Regency, Indonesian Archipelago, Sulawesi		1700m camp, Gunung Dako, Kecamatan Galang, Kabupaten Tolitoli, Provinsi Sulawesi Tengah, Sulawesi Island, Indonesia	J. A. McGuire, J. Frederick, B. Karin	orange throat and lip stripe
x	16330	M	Sphenomorphus nigrilabris	M	1659	1.0509	120.914		a	41	48 inc	1.28	2018-07-17	1710		10	primary montane forest, G, on ground, leaf litter, sticky 1500-50	Asia, Indonesia, Central Sulawesi, Toli Toli Regency, Indonesian Archipelago, Sulawesi		1700m camp, Gunung Dako, Kecamatan Galang, Kabupaten Tolitoli, Provinsi Sulawesi Tengah, Sulawesi Island, Indonesia	J. A. McGuire, J. Frederick, B. Karin
